# Supplementary material for: Dimeth­yl(4′-pyridyl-2,2′:6′,2′′-terpyridine-κ3 N 1,N 1′,N 1′′)bis(thio­cyanato-κN)tin(IV)
Source: Acta Crystallogr Sect E Struct Rep Online. 2011 Jan 15;67(Pt 2):m211. doi: 10.1107/S1600536811001309 (PMC3051620; doi:10.1107/S1600536811001309)
Supplement: Supplementary file 2 [file e-67-0m211-Isup2.hkl]

# 
# h,k,l, Fc-squared, Fo-squared, sigma(Fo-squared) and status flag 
# 
data_I
_shelx_title '  P-1' 
_shelx_refln_list_code          4 
_shelx_F_calc_maximum      156.65 
_exptl_crystal_F_000       576.00 
_reflns_d_resolution_high  0.7697 
 
loop_ 
 _symmetry_equiv_pos_as_xyz 
 'x, y, z' 
 '-x, -y, -z' 
 
_cell_length_a     9.3269 
_cell_length_b    10.5017 
_cell_length_c    13.1503 
_cell_angle_alpha  66.814 
_cell_angle_beta   87.665 
_cell_angle_gamma  83.552 
 
_shelx_F_squared_multiplier     1.000 
 
loop_ 
 _refln_index_h 
 _refln_index_k 
 _refln_index_l 
 _refln_F_squared_calc 
 _refln_F_squared_meas 
 _refln_F_squared_sigma 
 _refln_observed_status 
   1   0   0       18.48       18.96      3.81 o 
   2   0   0      907.42      847.06     24.89 o 
   3   0   0     1566.65     1543.71     44.26 o 
   4   0   0     3248.04     3437.17     58.21 o 
   5   0   0     2756.31     2815.31     58.98 o 
   6   0   0     2071.55     2073.48     45.18 o 
   7   0   0      198.20      214.80     14.36 o 
   8   0   0      363.64      384.48     25.67 o 
   9   0   0     1608.96     1685.97     49.05 o 
  10   0   0     1660.24     1708.04     63.69 o 
  11   0   0      326.69      286.71     34.00 o 
  12   0   0      444.55      410.70     66.82 o 
 -11   1   0     1214.71     1225.67     69.77 o 
 -10   1   0      273.94      275.59     27.18 o 
  -9   1   0       96.15       88.26     18.82 o 
  -8   1   0     1688.90     1762.22     53.72 o 
  -7   1   0      340.31      318.40     18.55 o 
  -6   1   0      926.41      940.06     24.67 o 
  -5   1   0     6655.79     6869.12     78.74 o 
  -4   1   0       46.75       44.98      5.70 o 
  -3   1   0    10027.05     9906.15     71.62 o 
  -2   1   0    12840.25    12797.74     66.07 o 
  -1   1   0      144.50      170.36      5.69 o 
   1   1   0    11389.57    11128.89     67.49 o 
   2   1   0        1.14        2.21      1.30 o 
   3   1   0     3315.01     3197.59     44.26 o 
   4   1   0     8898.09     8822.47     83.75 o 
   5   1   0        7.46        8.14      2.65 o 
   6   1   0     4228.33     4242.80     53.35 o 
   7   1   0      219.30      220.00     12.36 o 
   8   1   0      375.69      390.32     20.36 o 
   9   1   0     1100.20     1105.65     46.22 o 
  10   1   0     1223.31     1280.43     52.67 o 
  11   1   0       13.18       24.75      7.98 o 
  12   1   0      709.65      716.84     90.33 o 
 -11   2   0      663.77      639.08     77.66 o 
 -10   2   0      546.28      603.65     70.89 o 
  -9   2   0        0.55       -0.06      3.40 o 
  -8   2   0      100.61       96.33      9.33 o 
  -7   2   0     3533.69     3511.94     72.26 o 
  -6   2   0       30.07       26.77      4.19 o 
  -5   2   0    11287.22    11547.14     79.72 o 
  -4   2   0     9655.91     9813.01     64.47 o 
  -3   2   0       46.64       42.38      3.53 o 
  -2   2   0     1473.41     1420.24     15.22 o 
  -1   2   0     1599.33     1544.23     14.49 o 
   0   2   0      210.28      192.03     11.30 o 
   1   2   0    23707.03    23090.70    121.04 o 
   2   2   0    21654.96    22553.72    132.92 o 
   3   2   0     1490.25     1560.92     24.44 o 
   4   2   0     4902.23     4905.39     62.32 o 
   5   2   0     5223.72     5149.09     60.65 o 
   6   2   0      137.28      142.62     11.01 o 
   7   2   0      262.29      277.09     16.57 o 
   8   2   0      420.76      410.58     23.69 o 
   9   2   0      149.96      149.97     17.65 o 
  10   2   0     3662.73     3727.93     92.95 o 
  11   2   0      426.45      403.40     32.38 o 
  12   2   0      362.24      322.36     39.04 o 
 -11   3   0       74.94       52.93     22.03 o 
 -10   3   0      522.11      547.47     67.13 o 
  -9   3   0       66.09       87.31     18.39 o 
  -8   3   0        6.16        8.10      2.62 o 
  -7   3   0     4903.75     4885.00     80.96 o 
  -6   3   0     2541.25     2577.37     39.01 o 
  -5   3   0      175.34      169.25      9.18 o 
  -4   3   0     1604.12     1652.77     30.32 o 
  -3   3   0     1179.72     1113.45     16.37 o 
  -2   3   0      322.74      317.48      8.28 o 
  -1   3   0     8873.43     8921.12     78.15 o 
   0   3   0       34.85       77.07      7.20 o 
   1   3   0       26.26       28.49      4.22 o 
   2   3   0      863.41      810.29     18.18 o 
   3   3   0      934.61      808.90     19.53 o 
   4   3   0       20.69       28.62      4.57 o 
   5   3   0     5891.30     5847.88     84.82 o 
   6   3   0        3.39       -2.53      5.54 o 
   7   3   0     1530.70     1496.47     43.80 o 
   8   3   0     1224.34     1200.45     41.80 o 
   9   3   0     2423.45     2497.82     74.76 o 
  10   3   0      851.56      829.45     45.48 o 
  11   3   0      497.87      488.07     40.52 o 
 -11   4   0      763.71      629.42     76.96 o 
 -10   4   0      488.53      473.55     63.16 o 
  -9   4   0     1345.79     1340.24     68.32 o 
  -8   4   0      502.18      504.84     39.15 o 
  -7   4   0       70.19       60.83      4.32 o 
  -6   4   0     2031.11     1941.70     53.07 o 
  -5   4   0       42.07       36.74      4.22 o 
  -4   4   0      607.86      572.57     15.31 o 
  -3   4   0     1370.17     1214.55     18.77 o 
  -2   4   0      839.66      736.10     16.89 o 
  -1   4   0       42.35       18.85      2.82 o 
   0   4   0     2899.40     2851.72     49.15 o 
   1   4   0     4898.22     5082.35     60.31 o 
   2   4   0     5076.14     5288.09     51.98 o 
   3   4   0      178.88      119.90      7.74 o 
   4   4   0     1603.89     1769.28     33.72 o 
   5   4   0     5854.42     5828.62     64.79 o 
   6   4   0     3253.21     3157.40     62.22 o 
   7   4   0      765.56      748.18     32.36 o 
   8   4   0      916.76      931.37     44.94 o 
   9   4   0     2008.87     2120.59     71.51 o 
  10   4   0        2.13      -13.47      8.98 o 
  11   4   0      428.20      377.62     37.14 o 
 -10   5   0       70.13       71.46     26.80 o 
  -9   5   0       27.44       28.90     10.31 o 
  -8   5   0     1631.70     1605.27     69.68 o 
  -7   5   0      492.27      456.12     27.49 o 
  -6   5   0     3040.72     3022.58    103.56 o 
  -5   5   0     1116.56     1128.15     24.25 o 
  -4   5   0      441.20      462.07     12.49 o 
  -3   5   0      475.95      494.51     15.43 o 
  -2   5   0     6770.20     6681.32     56.11 o 
  -1   5   0      290.75      293.94     11.29 o 
   0   5   0     1665.43     1623.34     41.68 o 
   1   5   0        7.67        1.03      1.66 o 
   2   5   0     2127.68     2309.73     37.62 o 
   3   5   0     6599.37     6610.37     74.12 o 
   4   5   0     5724.89     5645.60     65.17 o 
   5   5   0       93.80      110.13      8.86 o 
   6   5   0     2261.90     2178.56     53.28 o 
   7   5   0      185.65      177.28     21.41 o 
   8   5   0       37.13       33.92      9.23 o 
   9   5   0      621.09      666.58     41.69 o 
  10   5   0     1487.16     1397.37     63.68 o 
  11   5   0      186.48      132.53     20.31 o 
  -9   6   0      161.47      187.61     38.59 o 
  -8   6   0      978.22      973.09     54.11 o 
  -7   6   0     1071.99     1075.94     46.65 o 
  -6   6   0      338.22      293.00     21.30 o 
  -5   6   0     1287.25     1265.83     35.00 o 
  -4   6   0     2468.10     2504.44     35.95 o 
  -3   6   0      265.80      260.10     11.58 o 
  -2   6   0     3747.33     3729.27     48.99 o 
  -1   6   0     3732.97     3912.95     54.20 o 
   0   6   0      116.18       71.43      9.58 o 
   1   6   0     5943.89     6056.16     95.48 o 
   2   6   0     6929.49     6973.08     77.30 o 
   3   6   0       84.88      101.34      8.34 o 
   4   6   0      397.15      356.34     17.69 o 
   5   6   0     1151.30     1181.62     36.33 o 
   6   6   0      288.04      275.05     20.69 o 
   7   6   0      858.29      947.50     45.89 o 
   8   6   0     1300.67     1315.74     68.81 o 
   9   6   0      490.65      500.32     37.64 o 
  10   6   0      457.55      546.66     41.40 o 
  11   6   0      430.95      407.08     43.54 o 
  -9   7   0     1374.90     1241.98     78.10 o 
  -8   7   0        9.89        3.21     12.26 o 
  -7   7   0     2108.52     2105.44     92.72 o 
  -6   7   0      207.73      217.01     23.30 o 
  -5   7   0      149.19      130.79     16.49 o 
  -4   7   0     1057.17     1048.27     24.80 o 
  -3   7   0     1277.40     1254.73     27.09 o 
  -2   7   0     1246.17     1248.08     33.09 o 
  -1   7   0     4957.08     4965.55     52.72 o 
   0   7   0     1691.25     1763.46     55.90 o 
   1   7   0      133.60      124.08      9.18 o 
   2   7   0     1439.69     1436.75     39.82 o 
   3   7   0     2546.23     2590.27     64.81 o 
   4   7   0     2146.31     2089.18     54.89 o 
   5   7   0     1249.38     1275.36     52.16 o 
   6   7   0     1028.45     1063.43     49.37 o 
   7   7   0      689.56      762.92     43.44 o 
   8   7   0     1428.04     1601.28     79.77 o 
   9   7   0      792.85      721.92     47.57 o 
  10   7   0       59.91       75.50     16.78 o 
  -8   8   0      260.56      253.36     55.47 o 
  -7   8   0      323.29      282.79     57.05 o 
  -6   8   0      522.14      587.18     77.27 o 
  -5   8   0      440.93      500.46     69.13 o 
  -4   8   0      789.49      732.03     25.68 o 
  -3   8   0     2798.55     2817.83     47.40 o 
  -2   8   0      188.82      173.52     13.76 o 
  -1   8   0      438.25      422.74     19.02 o 
   0   8   0      439.12      440.75     18.83 o 
   1   8   0       34.67       17.13      5.58 o 
   2   8   0     2313.72     2236.75     55.84 o 
   3   8   0     2868.74     2909.32     79.32 o 
   4   8   0       27.15       31.79     10.61 o 
   5   8   0      877.62      935.36     47.51 o 
   6   8   0     2283.25     2317.16     77.25 o 
   7   8   0      467.30      498.97     37.24 o 
   8   8   0      294.26      304.61     30.18 o 
   9   8   0     1085.88     1028.98     69.71 o 
  10   8   0      224.39      187.61     42.69 o 
  -7   9   0       12.10       15.60     14.48 o 
  -6   9   0      617.48      674.08     87.83 o 
  -5   9   0     1261.36     1428.74    123.58 o 
  -4   9   0      462.48      489.92     31.41 o 
  -3   9   0      362.00      385.58     28.41 o 
  -2   9   0      105.58      115.73     10.46 o 
  -1   9   0       39.41       46.96      6.58 o 
   0   9   0      932.04      958.66     27.24 o 
   1   9   0     2585.30     2616.93     78.45 o 
   2   9   0      281.50      278.86     26.01 o 
   3   9   0     1449.50     1432.03     91.23 o 
   4   9   0     2160.79     2117.35     74.03 o 
   5   9   0        4.82       -1.92      5.48 o 
   6   9   0      697.36      700.19     44.97 o 
   7   9   0      494.79      502.29     39.30 o 
   8   9   0      938.62      849.38     52.71 o 
   9   9   0      199.41      202.59     45.87 o 
  -5  10   0       81.41       85.74     31.90 o 
  -4  10   0     1081.71     1168.62     95.56 o 
  -3  10   0      265.00      257.50     25.06 o 
  -2  10   0     1758.78     1855.87     67.95 o 
  -1  10   0      284.65      328.44     25.07 o 
   0  10   0        2.56        6.82      4.57 o 
   1  10   0     1584.08     1746.25     57.25 o 
   2  10   0     1401.70     1385.08     62.17 o 
   3  10   0      350.30      338.89     38.86 o 
   4  10   0      483.04      556.59    101.34 o 
   5  10   0      225.33      248.23     27.48 o 
   6  10   0       76.47       65.54     15.16 o 
   7  10   0     1215.18     1221.67     64.45 o 
   8  10   0      275.56      306.89     40.32 o 
  -4  11   0     1070.34     1012.55    105.45 o 
  -3  11   0      213.49      207.30     34.44 o 
  -2  11   0      383.18      399.53     29.44 o 
  -1  11   0     1252.07     1216.69     51.19 o 
   0  11   0     1271.99     1261.45     52.01 o 
   1  11   0      216.20      212.48     21.46 o 
   2  11   0     1006.83     1032.07     56.77 o 
   3  11   0      316.93      263.14     35.85 o 
   4  11   0       35.35       43.64     14.64 o 
   5  11   0     1054.49      976.04     71.39 o 
   6  11   0      206.73      199.78     33.31 o 
  -2  12   0        4.58       35.61     16.46 o 
  -1  12   0      243.31      179.72     29.56 o 
   0  12   0      608.60      631.23     38.69 o 
   1  12   0      174.53      143.91     18.49 o 
   2  12   0      438.09      414.69     45.98 o 
   3  12   0      496.95      459.06     49.19 o 
   4  12   0       31.97       10.61      9.18 o 
  -3 -12   1      143.78      142.61     36.50 o 
  -2 -12   1     1156.95     1088.00     97.85 o 
  -1 -12   1       18.20        7.45      8.91 o 
   0 -12   1        1.33      -19.70     13.34 o 
  -6 -11   1      402.09      344.96     65.75 o 
  -5 -11   1      632.76      549.81     54.49 o 
  -4 -11   1      398.74      456.01     48.71 o 
  -3 -11   1       48.22       41.80     15.40 o 
  -2 -11   1      742.49      719.68     39.19 o 
  -1 -11   1      973.37      982.88     46.10 o 
   0 -11   1      284.21      257.83     23.56 o 
   1 -11   1      155.28      129.05     16.76 o 
   2 -11   1     1191.10     1151.54     68.36 o 
   3 -11   1       15.38        7.24     13.34 o 
  -7 -10   1      399.54      380.76     36.48 o 
  -6 -10   1      978.80      946.94     70.01 o 
  -5 -10   1      381.26      374.42     43.28 o 
  -4 -10   1     1286.35     1230.06     75.36 o 
  -3 -10   1     1118.47     1181.78    155.39 o 
  -2 -10   1       25.58       25.69      7.15 o 
  -1 -10   1      525.29      515.50     31.31 o 
   0 -10   1      183.43      185.95     19.17 o 
   1 -10   1        8.66        3.88      3.80 o 
   2 -10   1     1691.12     1766.59     58.48 o 
   3 -10   1     1194.23     1219.84     78.10 o 
   4 -10   1       18.78       30.81     20.92 o 
   5 -10   1      193.97      236.03     53.37 o 
  -8  -9   1       32.09       35.48     11.43 o 
  -7  -9   1        0.58        0.31     12.20 o 
  -6  -9   1      178.97      220.10     26.05 o 
  -5  -9   1     2133.37     2176.94     78.86 o 
  -4  -9   1      454.50      414.91     41.81 o 
  -3  -9   1      271.25      266.79     24.29 o 
  -2  -9   1      571.05      567.18     38.04 o 
  -1  -9   1        8.43        3.08      3.51 o 
   0  -9   1     2566.27     2499.72     49.20 o 
   1  -9   1     1620.24     1661.90     53.16 o 
   2  -9   1      105.15       85.25     13.98 o 
   3  -9   1      661.43      701.40     38.38 o 
   4  -9   1       90.71       73.60     27.94 o 
   5  -9   1       63.76       16.58     15.39 o 
   6  -9   1      796.77      853.04     99.74 o 
   7  -9   1      163.04      143.87     42.90 o 
  -9  -8   1       67.75       54.13     15.62 o 
  -8  -8   1      596.90      561.56     41.59 o 
  -7  -8   1      646.80      698.95     45.02 o 
  -6  -8   1        2.07        2.07      4.72 o 
  -5  -8   1      500.13      539.46     37.00 o 
  -4  -8   1       87.45       82.15     12.12 o 
  -3  -8   1     2370.78     2402.10     91.21 o 
  -2  -8   1     1380.52     1364.33     44.05 o 
  -1  -8   1     2169.57     2175.25     52.11 o 
   0  -8   1      100.25       98.66      8.75 o 
   1  -8   1     1078.49     1074.88     21.84 o 
   2  -8   1      497.87      457.91     25.42 o 
   3  -8   1      179.68      169.10     15.34 o 
   4  -8   1      712.11      743.56     39.11 o 
   5  -8   1       32.72       62.75     26.60 o 
   6  -8   1      934.12      932.24     97.97 o 
   7  -8   1     1166.40     1267.50    118.13 o 
   8  -8   1      177.21      210.88     49.67 o 
 -10  -7   1      748.35      765.32     60.55 o 
  -9  -7   1      218.95      180.51     24.40 o 
  -8  -7   1      518.08      486.68     36.89 o 
  -7  -7   1       20.22       21.26      7.63 o 
  -6  -7   1     1250.42     1276.01     55.65 o 
  -5  -7   1     1525.01     1504.12     58.09 o 
  -4  -7   1     4472.29     4492.19    102.82 o 
  -3  -7   1        2.35       -1.61      4.40 o 
  -2  -7   1      283.92      306.55     24.56 o 
  -1  -7   1     3158.36     3243.73     59.83 o 
   0  -7   1      676.08      670.61     24.20 o 
   1  -7   1     3668.10     3665.66     39.22 o 
   2  -7   1      769.29      773.53     30.50 o 
   3  -7   1       70.16       66.75      8.82 o 
   4  -7   1      567.82      520.56     25.24 o 
   5  -7   1     1848.17     1831.28     87.33 o 
   6  -7   1      129.52      170.00     40.10 o 
   7  -7   1      647.82      716.39     84.37 o 
   8  -7   1      154.85      162.27     26.02 o 
   9  -7   1       11.61       -7.30     15.48 o 
 -10  -6   1      680.48      618.84     44.67 o 
  -9  -6   1      337.04      343.02     31.91 o 
  -8  -6   1      367.44      344.89     30.62 o 
  -7  -6   1     1255.43     1373.64     56.70 o 
  -6  -6   1     3984.57     4026.34     92.97 o 
  -5  -6   1      437.27      420.73     24.97 o 
  -4  -6   1     1062.33     1044.24     34.01 o 
  -3  -6   1     2492.51     2545.56     45.80 o 
  -2  -6   1        2.09        0.83      2.67 o 
  -1  -6   1      380.47      327.68     19.71 o 
   0  -6   1     6043.62     6225.99     68.46 o 
   1  -6   1      321.08      321.58     10.73 o 
   2  -6   1     2639.38     2558.45     46.06 o 
   3  -6   1     3954.54     3889.17     44.77 o 
   4  -6   1      991.31      983.18     24.60 o 
   5  -6   1     1457.29     1623.23     71.91 o 
   6  -6   1      833.73      793.74     25.93 o 
   7  -6   1      212.64      256.24     31.03 o 
   8  -6   1      273.19      278.60     33.88 o 
   9  -6   1      385.19      407.79     42.14 o 
 -11  -5   1      555.96      510.14     40.83 o 
 -10  -5   1      559.39      522.96     39.55 o 
  -9  -5   1      928.25      967.98     51.17 o 
  -8  -5   1     1262.92     1308.52     56.50 o 
  -7  -5   1        7.63       13.59      7.68 o 
  -6  -5   1     1044.43      975.85     33.31 o 
  -5  -5   1     3676.61     3651.21     52.17 o 
  -4  -5   1     1145.94     1181.75     30.86 o 
  -3  -5   1     2984.35     2965.59     47.03 o 
  -2  -5   1     2724.96     2742.40     45.93 o 
  -1  -5   1       92.94       87.10      9.41 o 
   0  -5   1    12606.21    12628.74    182.87 o 
   1  -5   1     1984.84     1911.33     30.25 o 
   2  -5   1      318.74      302.71     13.60 o 
   3  -5   1      321.69      310.52     12.16 o 
   4  -5   1     2301.57     2397.84     29.70 o 
   5  -5   1      509.90      500.15     18.80 o 
   6  -5   1     2554.06     2520.72     52.18 o 
   7  -5   1     1501.38     1397.90     79.87 o 
   8  -5   1       25.86       40.07     15.60 o 
   9  -5   1     1249.83     1199.49     93.41 o 
  10  -5   1      411.63      401.29     56.38 o 
 -11  -4   1     1445.79     1382.07     64.42 o 
 -10  -4   1      627.61      625.38     41.34 o 
  -9  -4   1       72.74       68.31     13.52 o 
  -8  -4   1      178.67      178.15     19.75 o 
  -7  -4   1     1557.62     1553.78     53.82 o 
  -6  -4   1      815.85      775.42     27.83 o 
  -5  -4   1     6102.35     6092.22     68.36 o 
  -4  -4   1      621.91      618.79     20.65 o 
  -3  -4   1      112.28       93.13      7.09 o 
  -2  -4   1    10170.45    10274.78     75.08 o 
  -1  -4   1     4102.82     4072.62     58.71 o 
   0  -4   1       69.69       39.30      5.02 o 
   1  -4   1     4536.40     4660.37     96.81 o 
   2  -4   1      832.84      945.84     16.54 o 
   3  -4   1     1324.56     1373.57     20.31 o 
   4  -4   1     5995.11     6290.29    115.59 o 
   5  -4   1      501.82      506.51     20.24 o 
   6  -4   1     2770.91     2748.78     74.29 o 
   7  -4   1      806.77      745.55     30.85 o 
   8  -4   1      269.05      295.82     42.54 o 
   9  -4   1       21.62       28.71     15.52 o 
  10  -4   1     2069.73     2004.80    125.92 o 
 -11  -3   1      136.71      142.69     24.16 o 
 -10  -3   1     1571.88     1610.87     63.87 o 
  -9  -3   1       23.19        8.70      5.71 o 
  -8  -3   1       63.09       60.11     11.17 o 
  -7  -3   1     3356.39     3288.10     60.06 o 
  -6  -3   1      679.90      728.03     24.45 o 
  -5  -3   1     1073.39     1028.57     26.17 o 
  -4  -3   1     7580.54     7774.64     67.40 o 
  -3  -3   1      153.12      107.75      6.49 o 
  -2  -3   1      433.70      374.40     12.89 o 
  -1  -3   1     4419.98     4321.90     48.08 o 
   0  -3   1        0.54        3.33      2.57 o 
   1  -3   1     1870.21     1797.08     29.71 o 
   2  -3   1     2125.33     1949.37     17.73 o 
   3  -3   1      338.01      282.09      6.97 o 
   4  -3   1     2021.67     1970.46     35.06 o 
   5  -3   1     2801.04     2832.17     55.76 o 
   6  -3   1      397.12      412.29     20.28 o 
   7  -3   1     1687.66     1637.40     44.32 o 
   8  -3   1     2117.07     2227.03     79.22 o 
   9  -3   1      160.42      161.59     33.10 o 
  10  -3   1     2119.51     2050.74    126.17 o 
  11  -3   1      452.76      402.65     59.87 o 
 -12  -2   1      391.26      377.88     67.93 o 
 -11  -2   1       25.10       27.25      8.52 o 
 -10  -2   1      533.66      515.52     34.94 o 
  -9  -2   1     1756.76     1777.74     54.53 o 
  -8  -2   1      572.83      539.84     24.88 o 
  -7  -2   1     2709.06     2672.71     52.39 o 
  -6  -2   1     5382.75     5498.63     70.02 o 
  -5  -2   1        6.99        6.60      2.94 o 
  -4  -2   1      312.12      325.75     13.94 o 
  -3  -2   1      313.08      264.36     11.52 o 
  -2  -2   1      435.58      460.28     12.59 o 
  -1  -2   1    24538.92    24376.34    106.04 o 
   0  -2   1     1182.54     1131.62     16.91 o 
   1  -2   1       32.33       29.48      2.99 o 
   2  -2   1     1286.38     1226.34     17.58 o 
   3  -2   1     2280.42     2132.38     30.80 o 
   4  -2   1       75.16      114.06      8.47 o 
   5  -2   1     4771.26     4617.92     80.37 o 
   6  -2   1      462.78      454.82     12.27 o 
   7  -2   1      416.78      399.57     13.31 o 
   8  -2   1     2430.88     2365.99     60.34 o 
   9  -2   1     2396.94     2321.58    125.98 o 
  10  -2   1       42.40       26.85     15.07 o 
  11  -2   1      732.50      730.70     80.37 o 
 -12  -1   1      816.12      903.02    102.82 o 
 -11  -1   1     1296.56     1180.23     53.96 o 
 -10  -1   1        6.68       -7.47      4.98 o 
  -9  -1   1     1699.15     1764.99     52.61 o 
  -8  -1   1      989.01      952.61     32.31 o 
  -7  -1   1       38.03       29.07      5.53 o 
  -6  -1   1     2690.54     2766.20     44.40 o 
  -5  -1   1      964.00     1026.01     30.00 o 
  -4  -1   1      211.54      189.49     13.13 o 
  -3  -1   1     5797.00     5524.96     73.34 o 
  -2  -1   1     1111.23     1039.22     23.81 o 
  -1  -1   1      194.68      209.22      7.81 o 
   0  -1   1    11591.70    11382.57    122.09 o 
   1  -1   1      271.24      302.80      9.78 o 
   2  -1   1     2930.93     2989.67     28.92 o 
   3  -1   1    15756.91    16055.38     85.75 o 
   4  -1   1     2425.54     2546.15     31.18 o 
   5  -1   1     1329.33     1291.64     25.85 o 
   6  -1   1     2806.30     2905.35     44.15 o 
   7  -1   1     1907.03     1988.19     43.43 o 
   8  -1   1       11.30       19.06      6.10 o 
   9  -1   1     1458.46     1515.96     73.32 o 
  10  -1   1       11.57        0.00      6.76 o 
  11  -1   1      273.09      217.20     44.16 o 
 -12   0   1      717.22      718.74     90.31 o 
 -11   0   1      695.63      734.21     53.42 o 
 -10   0   1      781.89      776.01     36.01 o 
  -9   0   1       47.86       37.36      9.46 o 
  -8   0   1     4799.05     4991.47     80.28 o 
  -7   0   1      197.32      201.39     14.20 o 
  -6   0   1     2557.55     2549.52     63.74 o 
  -5   0   1     3742.37     3707.57     70.04 o 
  -4   0   1     2748.49     2691.77     45.55 o 
  -3   0   1      150.10      125.93      9.87 o 
  -2   0   1     2515.53     2344.22     26.93 o 
  -1   0   1     1784.68     1686.23     22.58 o 
   2   0   1     5991.41     6162.40     50.31 o 
   3   0   1    10567.97    10695.37    128.38 o 
   4   0   1    15942.58    16471.00     97.39 o 
   5   0   1     1840.01     1971.82     37.99 o 
   6   0   1      296.20      343.30     17.68 o 
   7   0   1      596.40      615.59     23.69 o 
   8   0   1       28.70       21.36     11.48 o 
   9   0   1      927.84     1002.24     49.23 o 
  10   0   1      221.20      212.31     24.08 o 
  11   0   1        5.91        5.75      6.37 o 
  12   0   1      237.41      235.28     33.21 o 
 -11   1   1      484.20      519.47     44.97 o 
 -10   1   1      484.85      459.89     27.11 o 
  -9   1   1       54.36       46.26      9.55 o 
  -8   1   1     3063.84     3202.01     74.73 o 
  -7   1   1     3394.63     3330.04     67.80 o 
  -6   1   1     1167.92     1174.16     37.08 o 
  -5   1   1      407.65      372.64     16.95 o 
  -4   1   1     5054.02     5140.52     56.49 o 
  -3   1   1       11.59        9.07      2.33 o 
  -2   1   1    19715.92    19269.64    171.05 o 
  -1   1   1     7217.50     6989.60     47.35 o 
   1   1   1    11659.49    11344.83     70.83 o 
   2   1   1     6668.73     6506.27     51.81 o 
   3   1   1    12784.64    13221.81    147.15 o 
   4   1   1     1571.08     1573.91     37.03 o 
   5   1   1      795.13      787.96     29.27 o 
   6   1   1        5.85        6.78      3.76 o 
   7   1   1     1333.58     1339.53     38.86 o 
   8   1   1     2956.13     3015.22     70.03 o 
   9   1   1        4.80       -5.39      4.25 o 
  10   1   1      811.26      795.46     40.85 o 
  11   1   1       26.81        8.71     25.53 o 
  12   1   1       75.18       72.38     17.68 o 
 -11   2   1       15.84       19.54     10.31 o 
 -10   2   1      125.35      123.25     23.11 o 
  -9   2   1     1947.89     1946.49     59.87 o 
  -8   2   1       31.95        3.09     12.07 o 
  -7   2   1     1320.84     1279.89     34.65 o 
  -6   2   1       13.89       12.14      2.93 o 
  -5   2   1       24.62       26.57      4.36 o 
  -4   2   1     4264.38     4334.72     48.10 o 
  -3   2   1     9952.05    10043.87     62.62 o 
  -2   2   1      751.78      798.94     13.35 o 
  -1   2   1     5078.22     5032.93     47.93 o 
   0   2   1    20331.56    20040.91    116.41 o 
   1   2   1        0.54        1.86      1.36 o 
   2   2   1    16671.81    16519.89     91.31 o 
   3   2   1       34.54       18.00      2.81 o 
   4   2   1      726.60      703.79     24.24 o 
   5   2   1     1942.36     1884.57     39.22 o 
   6   2   1     2227.71     2196.38     42.26 o 
   7   2   1       36.38       35.99      6.54 o 
   8   2   1     1752.63     1750.12     47.98 o 
   9   2   1      844.71      854.37     35.60 o 
  10   2   1        4.56       -6.71      4.91 o 
  11   2   1      488.20      446.42     33.77 o 
  12   2   1      837.52      787.24     61.63 o 
 -11   3   1      892.84      808.52     61.81 o 
 -10   3   1      415.80      355.63     38.69 o 
  -9   3   1      713.25      684.53     33.54 o 
  -8   3   1      440.19      475.36     26.04 o 
  -7   3   1     1090.96     1046.08     33.59 o 
  -6   3   1      312.11      332.96     14.77 o 
  -5   3   1     1490.44     1498.97     30.74 o 
  -4   3   1      428.08      464.35     14.68 o 
  -3   3   1    15457.42    15667.92     76.31 o 
  -2   3   1     1997.81     2005.66     22.98 o 
  -1   3   1       66.23       73.74      4.64 o 
   0   3   1      633.64      738.63     20.77 o 
   1   3   1     6505.25     6472.78     51.27 o 
   2   3   1     8912.47     8898.67     62.61 o 
   3   3   1     5044.56     4730.73     53.85 o 
   4   3   1     1004.15      980.30     26.54 o 
   5   3   1     1760.28     1926.89     46.75 o 
   6   3   1     2552.75     2601.96     58.57 o 
   7   3   1     1273.32     1286.18     44.16 o 
   8   3   1     1299.67     1216.96     44.29 o 
   9   3   1     1644.51     1647.17     60.00 o 
  10   3   1       37.82       31.01     10.83 o 
  11   3   1      466.56      425.50     33.81 o 
  12   3   1     1415.91     1314.23     80.59 o 
 -11   4   1       50.01       52.24     21.60 o 
 -10   4   1      166.11      181.40     27.81 o 
  -9   4   1      103.79      122.22     21.49 o 
  -8   4   1     2621.59     2859.35     95.78 o 
  -7   4   1      516.13      528.19     24.37 o 
  -6   4   1      533.93      534.64     19.65 o 
  -5   4   1     2397.37     2405.60     36.82 o 
  -4   4   1     2041.19     2050.52     31.71 o 
  -3   4   1     3085.30     3198.30     33.32 o 
  -2   4   1     3691.89     3691.56     34.34 o 
  -1   4   1      198.62      213.91      9.60 o 
   0   4   1      569.65      542.72     20.62 o 
   1   4   1    16683.15    16592.50    106.40 o 
   2   4   1     1334.67     1305.91     27.61 o 
   3   4   1     1850.47     1839.41     31.20 o 
   4   4   1       15.73       28.85      4.29 o 
   5   4   1     1092.30     1134.87     33.21 o 
   6   4   1     3148.65     3155.33     82.16 o 
   7   4   1     2991.77     3003.07     94.54 o 
   8   4   1       61.34       46.32      8.44 o 
   9   4   1     1091.01     1180.11     52.87 o 
  10   4   1     1940.30     1996.90     81.75 o 
  11   4   1      155.25      133.66     19.19 o 
 -10   5   1     1655.74     1514.43    158.72 o 
  -9   5   1        9.20        4.22      5.10 o 
  -8   5   1     1040.81     1037.85     58.05 o 
  -7   5   1      583.75      555.86     24.45 o 
  -6   5   1     1074.72     1035.40     27.09 o 
  -5   5   1       81.70       87.24      7.19 o 
  -4   5   1     5180.62     5110.99     46.75 o 
  -3   5   1      161.94      174.56      8.38 o 
  -2   5   1     6348.67     6174.32     66.79 o 
  -1   5   1     2696.29     2638.09     41.15 o 
   0   5   1      433.25      362.54     27.17 o 
   1   5   1     3843.54     3856.87     57.73 o 
   2   5   1     9434.63     9642.19     83.70 o 
   3   5   1     1033.34     1072.89     28.69 o 
   4   5   1       68.24       44.43      5.73 o 
   5   5   1     2920.19     2935.58     47.73 o 
   6   5   1        0.99        3.22      2.76 o 
   7   5   1     4063.39     3947.53     98.50 o 
   8   5   1     1159.87     1151.08     60.79 o 
   9   5   1       65.47       73.01     13.22 o 
  10   5   1      142.35      157.24     21.32 o 
  11   5   1      613.22      531.98     40.74 o 
 -10   6   1      672.44      635.52     77.55 o 
  -9   6   1     1933.63     1884.84     83.64 o 
  -8   6   1      101.89      102.89     18.15 o 
  -7   6   1      985.62      951.79     67.32 o 
  -6   6   1     1023.36      943.34     48.68 o 
  -5   6   1        1.08        2.49      2.41 o 
  -4   6   1     3622.59     3627.44     43.86 o 
  -3   6   1     3113.20     3108.79     56.23 o 
  -2   6   1      134.29      146.68      9.71 o 
  -1   6   1      322.01      302.10     17.54 o 
   0   6   1     1766.60     1798.62     59.72 o 
   1   6   1        2.23       -0.74      2.92 o 
   2   6   1     9882.77    10162.68    105.08 o 
   3   6   1      301.79      304.75     16.82 o 
   4   6   1      724.78      767.24     25.16 o 
   5   6   1     1000.15      963.79     31.97 o 
   6   6   1     5789.38     5730.55    120.20 o 
   7   6   1      516.09      500.51     27.45 o 
   8   6   1      225.91      238.77     29.24 o 
   9   6   1        3.11       -2.33      6.09 o 
  10   6   1      232.05      186.37     23.76 o 
  11   6   1     1579.15     1393.58     96.06 o 
  -9   7   1     1729.19     1739.95     93.71 o 
  -8   7   1       97.04       68.48     18.44 o 
  -7   7   1       53.53       48.60     10.42 o 
  -6   7   1     3532.21     3695.65     85.64 o 
  -5   7   1     3907.07     3832.25     58.85 o 
  -4   7   1      552.30      575.13     19.70 o 
  -3   7   1     2674.75     2689.34     61.36 o 
  -2   7   1      283.31      256.30     12.44 o 
  -1   7   1      111.45       99.92      8.35 o 
   0   7   1     2230.45     2319.98     47.70 o 
   1   7   1      393.87      369.43     17.63 o 
   2   7   1      393.54      355.02     16.31 o 
   3   7   1     2654.78     2565.14     52.70 o 
   4   7   1      467.00      475.27     23.06 o 
   5   7   1        1.83       -6.24      4.16 o 
   6   7   1     2352.88     2383.40     72.22 o 
   7   7   1        4.19        2.82      7.76 o 
   8   7   1      888.34      955.29     60.90 o 
   9   7   1      358.42      376.14     40.20 o 
  10   7   1      284.12      256.78     29.46 o 
  -8   8   1      752.84      687.04     58.69 o 
  -7   8   1       59.86       43.24     22.42 o 
  -6   8   1        5.02        6.58      5.08 o 
  -5   8   1     2830.42     2882.17     61.17 o 
  -4   8   1        8.64        8.76      3.17 o 
  -3   8   1     2077.31     2066.14     47.79 o 
  -2   8   1     1052.92     1108.21     34.79 o 
  -1   8   1     1096.10     1136.16     35.75 o 
   0   8   1     1363.38     1391.05     39.47 o 
   1   8   1     3915.71     3901.51     94.65 o 
   2   8   1       46.25       40.22      7.79 o 
   3   8   1      705.25      710.07     32.17 o 
   4   8   1      146.52      161.06     15.96 o 
   5   8   1       22.23       13.01      6.39 o 
   6   8   1     1447.91     1428.94     59.35 o 
   7   8   1     3389.20     3331.52    124.26 o 
   8   8   1      152.57      120.25     18.13 o 
   9   8   1        3.75       -6.74     12.43 o 
  10   8   1      861.94      738.24     60.54 o 
  -7   9   1       67.07       71.43     24.66 o 
  -6   9   1        1.04      -24.11     16.07 o 
  -5   9   1      971.69     1037.88     72.62 o 
  -4   9   1      458.87      525.29     33.31 o 
  -3   9   1      155.16      131.46     12.65 o 
  -2   9   1      844.78      817.60     40.64 o 
  -1   9   1     1326.80     1353.55     34.71 o 
   0   9   1       72.79       74.34      9.88 o 
   1   9   1     1147.03     1166.84     51.67 o 
   2   9   1      120.74      116.08     16.44 o 
   3   9   1        9.68        5.44      5.03 o 
   4   9   1     3133.72     3308.20     90.47 o 
   5   9   1     1939.32     1971.86     71.73 o 
   6   9   1        7.03       10.87      9.32 o 
   7   9   1     1621.45     1607.62     68.57 o 
   8   9   1      653.39      651.17     45.29 o 
   9   9   1        0.43       17.48     11.65 o 
  -6  10   1      447.02      387.49     69.32 o 
  -5  10   1        1.12        5.66      6.39 o 
  -4  10   1      928.43     1059.22     74.37 o 
  -3  10   1        3.92        1.89      3.88 o 
  -2  10   1       24.77       30.86      8.48 o 
  -1  10   1      318.42      320.34     19.60 o 
   0  10   1     1092.16     1070.57     40.36 o 
   1  10   1     1566.36     1604.78     96.26 o 
   2  10   1     2087.58     2019.24     90.57 o 
   3  10   1      644.03      659.00     51.72 o 
   4  10   1        0.61       -4.23      4.97 o 
   5  10   1     1235.71     1265.06     60.63 o 
   6  10   1      330.19      312.67     30.91 o 
   7  10   1      145.11      158.65     22.74 o 
   8  10   1      642.93      601.96     55.94 o 
  -5  11   1      333.59      358.87     64.93 o 
  -4  11   1       33.36       49.50     23.17 o 
  -3  11   1      400.77      420.82     47.28 o 
  -2  11   1      216.13      202.98     21.03 o 
  -1  11   1      479.04      484.14     32.16 o 
   0  11   1     1701.80     1786.46     61.31 o 
   1  11   1      617.54      646.61     43.73 o 
   2  11   1      383.47      354.37     32.94 o 
   3  11   1      951.66      962.73     66.28 o 
   4  11   1      829.63      793.49     61.58 o 
   5  11   1      591.30      590.48     44.04 o 
   6  11   1      347.80      338.49     34.27 o 
   7  11   1        2.51      -25.82     19.01 o 
  -3  12   1      782.62      840.36     96.37 o 
  -2  12   1     1194.89     1131.94     77.22 o 
  -1  12   1      361.05      301.33     26.81 o 
   0  12   1      393.66      403.30     30.81 o 
   1  12   1      918.17      867.34     45.20 o 
   2  12   1        0.94       -3.29      6.04 o 
   3  12   1      257.87      239.81     39.20 o 
   4  12   1      571.50      604.79     56.58 o 
   5  12   1       19.09       18.62     15.36 o 
  -5 -11   2      278.76      291.14     59.97 o 
  -4 -11   2      394.22      333.61     42.73 o 
  -3 -11   2     1057.72     1045.15     73.07 o 
  -2 -11   2      272.02      263.32     29.76 o 
  -1 -11   2     1039.14     1007.28     56.98 o 
   0 -11   2     1221.46     1253.61     52.51 o 
   1 -11   2       17.46       -3.93     10.95 o 
  -7 -10   2      406.33      306.70     61.11 o 
  -6 -10   2       99.45      131.80     26.42 o 
  -5 -10   2      673.85      681.93     59.29 o 
  -4 -10   2      217.08      211.06     31.92 o 
  -3 -10   2      880.98      900.55     64.83 o 
  -2 -10   2     1134.86     1227.16     48.48 o 
  -1 -10   2        3.38        3.29      3.44 o 
   0 -10   2     1775.49     1816.61     59.76 o 
   1 -10   2      429.10      437.73     29.60 o 
   2 -10   2        7.80        3.47      5.12 o 
   3 -10   2      200.11      198.00     48.57 o 
   4 -10   2      392.46      499.71     77.94 o 
  -8  -9   2      590.50      533.50     52.97 o 
  -7  -9   2     1305.99     1319.05     66.76 o 
  -6  -9   2      413.61      377.19     43.58 o 
  -5  -9   2     1112.88     1204.11     77.98 o 
  -4  -9   2      234.34      231.60     32.10 o 
  -3  -9   2       34.47       23.47      7.58 o 
  -2  -9   2      198.71      210.36     19.04 o 
  -1  -9   2      234.75      262.78     21.54 o 
   0  -9   2      857.07      914.21     40.00 o 
   1  -9   2      254.03      300.46     22.97 o 
   2  -9   2      649.32      662.02     38.00 o 
   3  -9   2        0.27        3.31      5.18 o 
   4  -9   2     1905.10     2067.26    148.73 o 
   5  -9   2      588.00      627.07     85.08 o 
   6  -9   2       23.09      -28.63     19.09 o 
  -9  -8   2      113.43       82.80     27.77 o 
  -8  -8   2      151.15      107.76     16.81 o 
  -7  -8   2      568.49      600.58     42.75 o 
  -6  -8   2     1400.85     1441.30     64.12 o 
  -5  -8   2      125.77      154.67     20.69 o 
  -4  -8   2     1055.33     1098.63     49.98 o 
  -3  -8   2      132.66      141.96     23.02 o 
  -2  -8   2       25.81       23.75      5.11 o 
  -1  -8   2     1096.64     1094.31     32.23 o 
   0  -8   2       10.17       10.17      2.83 o 
   1  -8   2      702.51      653.92     31.10 o 
   2  -8   2     1183.59     1224.47     43.03 o 
   3  -8   2     2119.23     2112.37     96.00 o 
   4  -8   2      257.38      320.98     55.62 o 
   5  -8   2     1198.32     1322.84    115.46 o 
   6  -8   2       45.71       24.97     19.00 o 
   7  -8   2      193.11      179.86     44.93 o 
 -10  -7   2       30.43       46.54     23.55 o 
  -9  -7   2     1034.82      942.67     55.98 o 
  -8  -7   2      579.82      617.66     37.72 o 
  -7  -7   2      418.16      417.10     33.60 o 
  -6  -7   2      122.02      108.85     16.80 o 
  -5  -7   2       25.21       24.02     10.66 o 
  -4  -7   2       81.98       75.09     11.04 o 
  -3  -7   2     1799.44     1843.28     77.37 o 
  -2  -7   2      475.76      461.47     30.94 o 
  -1  -7   2     1695.45     1703.61     37.96 o 
   0  -7   2     5112.90     5214.22     62.44 o 
   1  -7   2      559.15      539.41     26.37 o 
   2  -7   2       28.93       22.59      5.40 o 
   3  -7   2     2695.39     2665.36    104.56 o 
   4  -7   2       65.90       69.09      9.10 o 
   5  -7   2     2799.03     2625.73    283.98 o 
   6  -7   2      793.82      873.38     90.75 o 
   7  -7   2      157.19      131.62     36.42 o 
   8  -7   2      554.82      566.24     78.67 o 
 -10  -6   2      544.19      527.76     41.77 o 
  -9  -6   2       80.58      114.13     18.53 o 
  -8  -6   2     1094.18     1060.28     54.18 o 
  -7  -6   2      125.95      113.62     16.83 o 
  -6  -6   2      679.32      766.07     41.86 o 
  -5  -6   2     1681.87     1664.78     50.61 o 
  -4  -6   2       58.67       56.08     11.14 o 
  -3  -6   2     3748.32     3723.30     68.58 o 
  -2  -6   2     5101.00     5016.35     63.54 o 
  -1  -6   2      205.02      184.34     10.36 o 
   0  -6   2     1148.04     1136.42     23.86 o 
   1  -6   2     1304.85     1290.05     31.14 o 
   2  -6   2        3.77        2.94      2.98 o 
   3  -6   2     3149.56     3212.04     60.88 o 
   4  -6   2     2333.24     2237.19     58.74 o 
   5  -6   2      667.89      586.99     41.17 o 
   6  -6   2      590.45      614.00     44.02 o 
   7  -6   2     1101.72     1109.01     62.07 o 
   8  -6   2       16.66       27.80     10.92 o 
   9  -6   2     1136.48     1110.39    108.16 o 
 -11  -5   2      469.16      393.67     46.32 o 
 -10  -5   2       59.46       73.04     15.06 o 
  -9  -5   2      107.86      109.53     17.42 o 
  -8  -5   2     2411.10     2544.44     80.10 o 
  -7  -5   2     1803.23     1842.73     64.95 o 
  -6  -5   2      788.27      788.28     43.08 o 
  -5  -5   2     2911.96     2870.62     51.37 o 
  -4  -5   2     6895.71     6895.45     76.70 o 
  -3  -5   2       11.31        8.43      2.82 o 
  -2  -5   2     4561.03     4574.11     60.81 o 
  -1  -5   2     1546.35     1583.23     33.69 o 
   0  -5   2      147.59      126.09      8.63 o 
   1  -5   2     8587.51     8985.26     87.75 o 
   2  -5   2     1132.16     1005.18     31.42 o 
   3  -5   2      130.91      118.00     10.52 o 
   4  -5   2     2335.34     2332.15     72.79 o 
   5  -5   2      194.57      180.27     12.34 o 
   6  -5   2       22.30       15.30      4.40 o 
   7  -5   2      166.49      194.59     19.59 o 
   8  -5   2      241.19      243.92     29.45 o 
   9  -5   2      421.70      456.63     42.36 o 
  10  -5   2      866.78      724.18     87.55 o 
 -11  -4   2      222.39      208.94     26.61 o 
 -10  -4   2      878.70      950.16     51.76 o 
  -9  -4   2      985.34     1014.86     50.90 o 
  -8  -4   2     1660.93     1706.35     62.52 o 
  -7  -4   2     3796.63     3775.79     76.90 o 
  -6  -4   2      401.98      368.33     17.05 o 
  -5  -4   2      226.51      248.76     12.29 o 
  -4  -4   2     5764.65     5792.92     59.98 o 
  -3  -4   2      966.19      985.73     25.85 o 
  -2  -4   2    10891.01    11170.24     88.15 o 
  -1  -4   2     5056.59     5029.91     73.94 o 
   0  -4   2     1583.48     1539.70     27.10 o 
   1  -4   2       29.99       48.54      5.77 o 
   2  -4   2     7966.48     8226.27    116.33 o 
   3  -4   2     1094.57     1111.52     33.66 o 
   4  -4   2      888.74      946.67     24.94 o 
   5  -4   2      765.36      805.41     26.24 o 
   6  -4   2       34.60       40.68      6.65 o 
   7  -4   2      617.07      644.86     28.32 o 
   8  -4   2     3064.04     3282.25    135.65 o 
   9  -4   2        3.77        6.12      7.76 o 
  10  -4   2      257.58      269.07     44.29 o 
 -11  -3   2      254.06      220.80     24.65 o 
 -10  -3   2      730.12      696.83     42.58 o 
  -9  -3   2     1900.00     2019.80     60.62 o 
  -8  -3   2      845.59      893.24     55.90 o 
  -7  -3   2     1689.68     1681.49     41.97 o 
  -6  -3   2      672.90      604.68     22.86 o 
  -5  -3   2      249.76      255.67     12.58 o 
  -4  -3   2     1347.38     1293.14     26.58 o 
  -3  -3   2     7871.40     7739.32     60.36 o 
  -2  -3   2      250.50      287.18     11.50 o 
  -1  -3   2     1611.92     1539.33     21.96 o 
   0  -3   2     2578.94     2449.98     30.45 o 
   1  -3   2      675.12      663.98     17.29 o 
   2  -3   2     8450.87     8935.35     64.92 o 
   3  -3   2      201.92      140.29      8.11 o 
   4  -3   2       20.09       35.11      4.74 o 
   5  -3   2     2255.23     2362.59     44.50 o 
   6  -3   2     3516.84     3472.94     79.65 o 
   7  -3   2      133.55      127.41     13.78 o 
   8  -3   2     1402.56     1378.61     78.53 o 
   9  -3   2     1267.29     1185.53     86.35 o 
  10  -3   2       97.25       53.82     20.84 o 
 -11  -2   2      264.45      260.43     26.38 o 
 -10  -2   2      375.84      374.34     26.71 o 
  -9  -2   2     1107.31     1172.03     44.70 o 
  -8  -2   2      875.22      873.71     31.71 o 
  -7  -2   2      457.55      429.67     21.35 o 
  -6  -2   2      948.42      871.81     25.40 o 
  -5  -2   2     3516.68     3598.46     66.87 o 
  -4  -2   2     1541.00     1573.64     31.66 o 
  -3  -2   2     6226.38     6277.52     58.07 o 
  -2  -2   2      346.62      318.58     10.97 o 
  -1  -2   2      935.17      953.54     14.42 o 
   0  -2   2       35.99       53.48      3.62 o 
   1  -2   2     3495.91     3463.24     56.17 o 
   2  -2   2     1399.64     1355.20     20.23 o 
   3  -2   2    16308.45    16986.84     81.78 o 
   4  -2   2      171.76      109.68      9.04 o 
   5  -2   2        1.82        0.02      2.44 o 
   6  -2   2     1813.23     1902.13     48.85 o 
   7  -2   2      876.39      890.14     44.98 o 
   8  -2   2      968.17      950.58     72.87 o 
   9  -2   2     1753.74     1742.45    105.16 o 
  10  -2   2      294.13      351.84     50.88 o 
  11  -2   2        9.36       12.53     12.75 o 
 -11  -1   2       38.32       25.16      7.37 o 
 -10  -1   2      709.61      686.23     35.21 o 
  -9  -1   2     1415.81     1458.51     48.37 o 
  -8  -1   2     1946.50     1942.69     46.43 o 
  -7  -1   2     1027.77     1064.76     36.74 o 
  -6  -1   2       43.56       41.40      6.98 o 
  -5  -1   2     2431.49     2447.41     44.60 o 
  -4  -1   2     3594.35     3523.95     47.93 o 
  -3  -1   2       57.40       49.54      4.40 o 
  -2  -1   2     4293.10     4186.48     58.96 o 
  -1  -1   2        8.52        7.77      1.73 o 
   0  -1   2      373.11      416.42     14.91 o 
   1  -1   2    17732.36    17613.83    117.75 o 
   2  -1   2     5871.07     5845.29     38.45 o 
   3  -1   2     5236.27     5456.93     53.86 o 
   4  -1   2       19.33        7.31      2.92 o 
   5  -1   2     1396.50     1425.13     33.48 o 
   6  -1   2     1751.97     1832.47     35.07 o 
   7  -1   2     4786.90     4903.11    105.36 o 
   8  -1   2      181.84      174.81     15.62 o 
   9  -1   2      200.06      173.09     16.61 o 
  10  -1   2      648.97      655.19     70.00 o 
  11  -1   2      284.06      254.86     46.70 o 
 -11   0   2       25.77       -3.28      5.40 o 
 -10   0   2      970.97     1014.88     41.78 o 
  -9   0   2     1659.47     1710.74     50.84 o 
  -8   0   2      348.03      374.57     35.94 o 
  -7   0   2      771.88      838.78     28.60 o 
  -6   0   2     1010.92      989.28     28.56 o 
  -5   0   2      988.98     1040.09     28.82 o 
  -4   0   2    12853.02    12983.47     89.65 o 
  -3   0   2     2188.03     2246.98     31.98 o 
  -2   0   2     4704.01     4583.08     33.44 o 
  -1   0   2     7560.81     7423.83     57.96 o 
   0   0   2      139.99      158.18      5.32 o 
   1   0   2      251.59      223.36      6.45 o 
   2   0   2     1468.80     1372.99     18.38 o 
   3   0   2      126.49      137.36      6.46 o 
   4   0   2     4228.51     4509.98     53.04 o 
   5   0   2     4515.88     4478.38     60.62 o 
   6   0   2     3693.46     3928.05     62.92 o 
   7   0   2     2064.45     2105.86     55.77 o 
   8   0   2     1794.21     1807.61     58.34 o 
   9   0   2      304.08      295.06     26.56 o 
  10   0   2       31.29       12.02      9.29 o 
  11   0   2      371.02      394.48     59.24 o 
 -11   1   2      539.50      500.44     50.82 o 
 -10   1   2       94.85       83.16     11.94 o 
  -9   1   2     5473.14     5821.50     91.84 o 
  -8   1   2      129.39      133.67     15.52 o 
  -7   1   2        4.78        3.73      5.77 o 
  -6   1   2     3164.61     3177.13     63.17 o 
  -5   1   2     2236.83     2425.53     50.18 o 
  -4   1   2     9099.72     9237.71     86.53 o 
  -3   1   2     7156.40     7138.58     91.65 o 
  -2   1   2     1804.79     1761.29     32.85 o 
  -1   1   2       18.51       28.36      4.56 o 
   0   1   2     7888.81     7754.92     52.00 o 
   1   1   2      120.80      120.32     11.15 o 
   2   1   2    22488.49    21877.31    145.84 o 
   3   1   2      117.87       76.14     10.59 o 
   4   1   2        1.46       -0.08      1.72 o 
   5   1   2      103.42       82.13      9.64 o 
   6   1   2     9833.54    10314.82    111.43 o 
   7   1   2        5.77        3.55      2.88 o 
   8   1   2      608.36      563.21     29.00 o 
   9   1   2      299.71      265.96     21.30 o 
  10   1   2        8.77       16.64      8.28 o 
  11   1   2     1796.13     1677.61     84.40 o 
  12   1   2      554.69      538.19     50.67 o 
 -11   2   2      568.04      649.93     57.24 o 
 -10   2   2        0.51        0.43      6.28 o 
  -9   2   2     2583.21     2695.15    102.20 o 
  -8   2   2     4940.58     5061.11    130.89 o 
  -7   2   2       11.97       16.35      5.30 o 
  -6   2   2     2327.76     2350.61     42.11 o 
  -5   2   2     4281.51     4214.83     56.39 o 
  -4   2   2        9.25        8.54      2.19 o 
  -3   2   2     1167.93     1111.63     23.55 o 
  -2   2   2       31.17       32.54      3.55 o 
  -1   2   2      757.13      733.63     15.38 o 
   0   2   2    15537.03    15496.55    105.04 o 
   1   2   2    15938.34    15886.04    175.31 o 
   2   2   2     7179.86     7424.10     77.77 o 
   3   2   2     3138.30     3027.73     41.17 o 
   4   2   2     9761.96    10096.89    117.68 o 
   5   2   2      826.28      903.25     29.83 o 
   6   2   2     2024.63     1956.63     43.15 o 
   7   2   2      257.82      255.13     16.67 o 
   8   2   2     1977.92     1956.76     49.46 o 
   9   2   2     1329.76     1309.18     49.05 o 
  10   2   2      941.59      980.13     46.50 o 
  11   2   2      113.70      129.02     23.62 o 
  12   2   2      564.15      556.64     51.93 o 
 -11   3   2     1754.13     1722.81     92.69 o 
 -10   3   2      510.99      504.09     47.52 o 
  -9   3   2      165.50      156.20     24.34 o 
  -8   3   2     3113.79     2942.44    151.48 o 
  -7   3   2      111.90      101.55     13.97 o 
  -6   3   2      474.63      474.99     20.23 o 
  -5   3   2     4685.64     4688.07     54.51 o 
  -4   3   2      162.96      174.14      9.72 o 
  -3   3   2     7225.09     7398.40     57.85 o 
  -2   3   2     2590.33     2358.97     31.22 o 
  -1   3   2     2287.67     2227.58     28.46 o 
   0   3   2     2233.98     2191.85     28.17 o 
   1   3   2    23390.06    23315.58    104.57 o 
   2   3   2     4559.13     4611.67     46.41 o 
   3   3   2      577.81      590.10     16.15 o 
   4   3   2     2361.38     2242.37     34.31 o 
   5   3   2     4185.83     4321.94     67.51 o 
   6   3   2     2289.65     2213.75     47.32 o 
   7   3   2     4915.22     4940.85     75.47 o 
   8   3   2        5.20        0.16      3.38 o 
   9   3   2      257.12      241.24     18.85 o 
  10   3   2     1526.21     1565.34     63.07 o 
  11   3   2       36.84       38.83     12.41 o 
  12   3   2      600.88      530.60     51.90 o 
 -11   4   2      234.29      250.32     35.31 o 
 -10   4   2     1115.64     1099.29     69.84 o 
  -9   4   2       13.34       17.15      8.96 o 
  -8   4   2       66.78       16.35     16.64 o 
  -7   4   2     1026.66     1017.22     33.79 o 
  -6   4   2      181.17      152.50     11.83 o 
  -5   4   2     2131.58     2164.65     37.43 o 
  -4   4   2     4944.37     4928.27     52.81 o 
  -3   4   2     1136.30     1147.95     21.59 o 
  -2   4   2     1019.58     1043.70     19.02 o 
  -1   4   2     7701.44     7617.41     59.51 o 
   0   4   2     1279.56     1249.51     21.18 o 
   1   4   2    13278.47    13309.71    106.32 o 
   2   4   2     2951.22     2899.46     39.13 o 
   3   4   2      375.84      432.56     17.31 o 
   4   4   2     7920.64     8017.48     71.77 o 
   5   4   2    10598.07    10512.81     87.79 o 
   6   4   2        1.37        7.53      5.09 o 
   7   4   2      402.01      372.20     24.28 o 
   8   4   2      441.12      439.03     31.78 o 
   9   4   2       23.86       22.74      6.64 o 
  10   4   2      533.58      620.91     40.12 o 
  11   4   2     1323.04     1260.28     60.15 o 
 -10   5   2      372.07      385.37     41.28 o 
  -9   5   2      128.13      113.37     29.70 o 
  -8   5   2        6.31        6.42     13.66 o 
  -7   5   2     2949.99     2752.69     90.52 o 
  -6   5   2      677.87      658.86     23.95 o 
  -5   5   2      591.83      588.92     20.05 o 
  -4   5   2     2077.08     2102.81     32.23 o 
  -3   5   2     3001.87     3098.10     37.61 o 
  -2   5   2      217.87      190.51      9.71 o 
  -1   5   2     3754.00     3601.32     45.40 o 
   0   5   2     4870.46     4821.98     46.90 o 
   1   5   2        0.32        1.93      2.04 o 
   2   5   2     6903.96     7139.37     69.54 o 
   3   5   2     2200.35     2067.24     38.50 o 
   4   5   2      749.89      776.08     24.48 o 
   5   5   2     1531.31     1448.56     32.60 o 
   6   5   2      609.23      617.42     26.54 o 
   7   5   2      469.32      470.06     30.86 o 
   8   5   2      892.12      792.13     41.88 o 
   9   5   2     1054.29     1095.38     52.46 o 
  10   5   2        0.47        0.12      4.56 o 
  11   5   2      867.98      830.69     50.62 o 
 -10   6   2      163.95      164.59     41.42 o 
  -9   6   2      190.84      179.74     27.28 o 
  -8   6   2      702.94      676.42     48.76 o 
  -7   6   2      814.95      796.47     40.45 o 
  -6   6   2     6827.20     6791.35    135.99 o 
  -5   6   2      301.88      287.48     14.47 o 
  -4   6   2      165.08      143.59      8.92 o 
  -3   6   2     2433.46     2340.46     38.17 o 
  -2   6   2     2981.53     2939.03     44.32 o 
  -1   6   2      990.37     1068.85     30.41 o 
   0   6   2     5435.70     5339.38     72.84 o 
   1   6   2     1178.30     1094.71     38.12 o 
   2   6   2       12.10        9.26      3.12 o 
   3   6   2       60.52       51.29      6.93 o 
   4   6   2      907.50      928.99     24.90 o 
   5   6   2      545.93      527.09     22.80 o 
   6   6   2     1993.30     2013.34     55.73 o 
   7   6   2       57.35       50.75      9.90 o 
   8   6   2        3.98        8.80      5.10 o 
   9   6   2     1075.17     1084.99     54.42 o 
  10   6   2      652.41      684.29     45.58 o 
  11   6   2       17.25       15.51     12.41 o 
  -9   7   2       14.63        5.58     11.58 o 
  -8   7   2      739.65      682.43     49.71 o 
  -7   7   2      438.21      464.34     38.88 o 
  -6   7   2      294.53      303.41     21.10 o 
  -5   7   2      560.89      559.09     22.82 o 
  -4   7   2     2812.72     2802.94     47.33 o 
  -3   7   2      943.55      934.03     26.74 o 
  -2   7   2     5467.39     5306.48     66.46 o 
  -1   7   2      840.01      776.17     25.81 o 
   0   7   2      389.61      388.69     19.28 o 
   1   7   2       42.59       41.88      6.39 o 
   2   7   2      317.78      313.61     15.08 o 
   3   7   2     1541.42     1605.47     34.64 o 
   4   7   2     1905.50     1877.16     44.60 o 
   5   7   2      244.39      253.54     18.73 o 
   6   7   2       17.12        9.59      4.14 o 
   7   7   2     1684.94     1616.97     60.01 o 
   8   7   2      379.39      376.54     37.80 o 
   9   7   2      430.45      411.23     41.17 o 
  10   7   2      779.35      752.14     49.95 o 
  -8   8   2      240.54      213.38     32.86 o 
  -7   8   2     2146.69     2149.73    147.43 o 
  -6   8   2      419.05      392.42     26.73 o 
  -5   8   2     2162.69     2269.21     54.79 o 
  -4   8   2       11.42       17.35      4.70 o 
  -3   8   2     2111.22     2126.40     51.16 o 
  -2   8   2      327.59      336.90     20.28 o 
  -1   8   2     1465.56     1472.13     46.00 o 
   0   8   2        3.40       -1.00      3.46 o 
   1   8   2      289.20      297.93     18.51 o 
   2   8   2     2496.88     2517.34     54.28 o 
   3   8   2      874.92      866.59     35.86 o 
   4   8   2     1345.82     1316.09     45.36 o 
   5   8   2     1113.45     1119.86     49.58 o 
   6   8   2        7.74       -1.05      4.35 o 
   7   8   2      614.75      609.23     39.18 o 
   8   8   2     1088.04     1048.78     53.15 o 
   9   8   2       40.07       28.47     12.94 o 
  10   8   2     1491.80     1471.21     72.20 o 
  -7   9   2     1813.91     1814.39    146.59 o 
  -6   9   2      522.70      575.31     56.02 o 
  -5   9   2       64.12       53.18      8.40 o 
  -4   9   2      199.13      189.29     16.09 o 
  -3   9   2     1800.02     1819.85     46.38 o 
  -2   9   2      405.98      395.72     20.50 o 
  -1   9   2     2134.36     2154.38     58.13 o 
   0   9   2     1273.98     1286.66     42.47 o 
   1   9   2      173.57      207.01     21.24 o 
   2   9   2      448.92      480.23     28.62 o 
   3   9   2     4062.89     4172.58     97.53 o 
   4   9   2      148.56      169.73     20.18 o 
   5   9   2      958.82      984.49     49.59 o 
   6   9   2      282.35      279.91     27.28 o 
   7   9   2       10.23       17.25      7.35 o 
   8   9   2     2988.19     2989.72     94.53 o 
   9   9   2      730.78      710.26     59.43 o 
  -6  10   2      300.84      300.66     42.44 o 
  -5  10   2      415.16      458.07     50.60 o 
  -4  10   2      455.94      409.34     31.84 o 
  -3  10   2     1177.87     1165.12     41.15 o 
  -2  10   2     2099.96     2165.42     56.40 o 
  -1  10   2      616.08      630.15     28.27 o 
   0  10   2      753.88      819.27     36.00 o 
   1  10   2     1184.40     1219.00     55.36 o 
   2  10   2      342.52      313.36     23.26 o 
   3  10   2     3516.67     3440.57     94.80 o 
   4  10   2      210.94      197.30     23.18 o 
   5  10   2      892.94      950.54     51.66 o 
   6  10   2     1416.90     1407.68     64.38 o 
   7  10   2     1318.14     1347.48     71.43 o 
   8  10   2      159.45      154.70     31.95 o 
  -5  11   2      101.91      150.58     42.23 o 
  -4  11   2     1639.78     1780.46    101.33 o 
  -3  11   2      114.31      123.30     18.56 o 
  -2  11   2     1732.67     1725.89     60.56 o 
  -1  11   2       28.04       20.47      7.14 o 
   0  11   2      418.25      425.23     27.34 o 
   1  11   2      829.04      883.81     50.24 o 
   2  11   2       55.29       56.85     16.69 o 
   3  11   2     1098.28     1136.70     70.90 o 
   4  11   2     3106.13     3042.71     96.02 o 
   5  11   2        8.20        8.00      7.45 o 
   6  11   2       95.94       50.80     13.46 o 
   7  11   2      589.09      563.59     54.42 o 
  -3  12   2        0.97        3.78     25.28 o 
  -2  12   2      228.95      223.30     23.09 o 
  -1  12   2      423.48      413.99     31.44 o 
   0  12   2        5.74       -2.26      5.68 o 
   1  12   2      364.61      367.79     34.35 o 
   2  12   2     2064.09     2081.29    100.09 o 
   3  12   2      164.67      166.49     28.84 o 
   4  12   2      181.34      194.82     31.45 o 
   5  12   2       64.43       82.78     20.73 o 
   6  12   2       14.16      -20.63     15.14 o 
   0  13   2      331.09      280.65     35.65 o 
   1  13   2      172.47      167.48     27.62 o 
   2  13   2      398.26      396.80     46.10 o 
  -4 -11   3      745.75      614.82     78.04 o 
  -3 -11   3       14.91       15.70     14.83 o 
  -2 -11   3     1111.68     1116.74     97.32 o 
  -1 -11   3      170.41      171.23     27.72 o 
   0 -11   3      217.38      234.01     40.90 o 
  -6 -10   3        0.29       14.46     17.08 o 
  -5 -10   3      250.04      292.10     40.08 o 
  -4 -10   3     1946.23     1980.22    100.84 o 
  -3 -10   3      229.62      227.02     33.09 o 
  -2 -10   3      655.17      687.55     46.81 o 
  -1 -10   3      458.75      466.76     37.54 o 
   0 -10   3       64.80       41.45     11.23 o 
   1 -10   3      986.27      946.75     71.00 o 
   2 -10   3      807.03      798.79     66.54 o 
   3 -10   3        0.85      -13.01     15.45 o 
   4 -10   3      655.83      524.68     80.99 o 
  -7  -9   3      740.44      760.89     65.64 o 
  -6  -9   3     1048.10     1064.94     75.00 o 
  -5  -9   3       10.44      -14.98     10.82 o 
  -4  -9   3      970.43     1014.74     68.64 o 
  -3  -9   3      971.26     1011.15     66.57 o 
  -2  -9   3      837.56      833.10     37.49 o 
  -1  -9   3     2428.55     2513.29     66.05 o 
   0  -9   3      577.88      631.17     33.45 o 
   1  -9   3        5.45       -4.18      5.28 o 
   2  -9   3      477.54      497.97     39.64 o 
   3  -9   3      262.02      252.70     51.82 o 
   4  -9   3      590.85      645.54     85.25 o 
   5  -9   3      657.73      634.79     86.80 o 
   6  -9   3      573.00      527.84     80.46 o 
  -8  -8   3      151.30      156.42     20.27 o 
  -7  -8   3      263.83      310.94     40.38 o 
  -6  -8   3      410.54      475.36     47.97 o 
  -5  -8   3      400.86      414.31     43.24 o 
  -4  -8   3       57.12       58.63     10.53 o 
  -3  -8   3     3390.46     3508.09     76.29 o 
  -2  -8   3       61.66       26.90     16.52 o 
  -1  -8   3      297.68      294.75     21.03 o 
   0  -8   3      436.32      446.59     33.56 o 
   1  -8   3      160.27      142.92     18.07 o 
   2  -8   3     2780.20     2907.70     89.49 o 
   3  -8   3     1374.32     1430.11     58.79 o 
   4  -8   3       61.97       32.53     19.39 o 
   5  -8   3      382.86      384.96     63.11 o 
   6  -8   3     1011.84     1014.89    105.13 o 
   7  -8   3      422.51      355.55     64.18 o 
  -9  -7   3      245.20      226.26     27.71 o 
  -8  -7   3     1032.65     1090.08     51.10 o 
  -7  -7   3       21.88       15.00      9.16 o 
  -6  -7   3     1103.80     1145.78     55.70 o 
  -5  -7   3     2025.86     2260.31     95.15 o 
  -4  -7   3        6.44       13.24      5.25 o 
  -3  -7   3      492.90      509.49     26.76 o 
  -2  -7   3      379.94      416.62     22.86 o 
  -1  -7   3       18.38        9.65      3.31 o 
   0  -7   3     1102.56     1015.42     48.40 o 
   1  -7   3     1650.65     1757.99     65.00 o 
   2  -7   3       14.95       13.65      4.62 o 
   3  -7   3     1528.64     1566.08     73.13 o 
   4  -7   3     2069.55     1829.22     67.28 o 
   5  -7   3       76.15       92.85     29.65 o 
   6  -7   3      454.88      472.76     67.96 o 
   7  -7   3      555.51      594.93     77.94 o 
   8  -7   3      288.86      296.89     57.98 o 
 -10  -6   3     1166.26     1056.95     87.28 o 
  -9  -6   3        0.15        2.65      5.93 o 
  -8  -6   3     1216.25     1243.76     59.44 o 
  -7  -6   3      364.19      408.16     28.67 o 
  -6  -6   3      633.72      605.65     38.10 o 
  -5  -6   3      353.80      401.51     30.29 o 
  -4  -6   3      999.71      964.25     51.24 o 
  -3  -6   3     1827.37     1882.73     43.91 o 
  -2  -6   3     4820.99     4938.54     62.89 o 
  -1  -6   3     1379.80     1391.40     31.84 o 
   0  -6   3      397.69      405.94     14.77 o 
   1  -6   3     3483.89     3484.39     70.48 o 
   2  -6   3     2439.54     2422.44     56.41 o 
   3  -6   3       76.25       69.05      8.97 o 
   4  -6   3       20.87       24.25      4.27 o 
   5  -6   3      845.34      754.13     45.35 o 
   6  -6   3      428.34      429.59     60.19 o 
   7  -6   3     1598.99     1613.20    120.62 o 
   8  -6   3      465.38      406.78     63.19 o 
   9  -6   3       10.22       -6.70     12.82 o 
 -10  -5   3      595.20      634.02     44.32 o 
  -9  -5   3     1397.20     1299.20     61.07 o 
  -8  -5   3       52.85       42.26     11.53 o 
  -7  -5   3      310.80      305.74     19.66 o 
  -6  -5   3      366.95      360.61     24.59 o 
  -5  -5   3      137.40      126.68     12.19 o 
  -4  -5   3     3506.92     3270.21     70.57 o 
  -3  -5   3      598.24      571.94     23.77 o 
  -2  -5   3       69.86       68.52      6.25 o 
  -1  -5   3     3266.55     3248.96     42.21 o 
   0  -5   3     3690.12     3577.20     44.21 o 
   1  -5   3      308.11      285.15     16.69 o 
   2  -5   3     2320.61     2371.88     50.05 o 
   3  -5   3      484.09      504.48     21.40 o 
   4  -5   3      195.65      192.94     20.45 o 
   5  -5   3     2269.18     2022.77     41.98 o 
   6  -5   3      552.36      524.17     24.62 o 
   7  -5   3      382.28      381.83     33.56 o 
   8  -5   3      485.54      462.88     39.18 o 
   9  -5   3       10.68       37.60     19.04 o 
 -11  -4   3      720.34      694.51     80.00 o 
 -10  -4   3       41.00       68.13     14.65 o 
  -9  -4   3     1293.90     1341.24     59.29 o 
  -8  -4   3       31.10       21.14      5.51 o 
  -7  -4   3     1182.54     1164.16     35.21 o 
  -6  -4   3     3359.09     3224.67     47.54 o 
  -5  -4   3     2873.33     2790.08     45.76 o 
  -4  -4   3      880.08      824.80     23.50 o 
  -3  -4   3     3188.16     3176.01     51.40 o 
  -2  -4   3     1264.77     1281.85     21.98 o 
  -1  -4   3        2.31        2.94      1.70 o 
   0  -4   3     2058.20     1923.46     34.55 o 
   1  -4   3       65.65       67.09     10.49 o 
   2  -4   3     4155.34     4236.90    132.20 o 
   3  -4   3     1849.41     1782.62     33.81 o 
   4  -4   3     2229.10     2200.82     44.73 o 
   5  -4   3        4.38        6.10      2.31 o 
   6  -4   3     2574.73     2484.60     68.94 o 
   7  -4   3      140.00      118.98     11.58 o 
   8  -4   3       43.08       70.62     14.47 o 
   9  -4   3      814.24      767.40     52.12 o 
  10  -4   3       15.37       33.80     19.04 o 
 -11  -3   3      618.71      544.88     53.26 o 
 -10  -3   3       58.16       48.38     10.38 o 
  -9  -3   3      694.58      764.24     37.83 o 
  -8  -3   3     2392.14     2432.84     63.99 o 
  -7  -3   3      428.73      449.81     25.96 o 
  -6  -3   3     1728.94     1696.30     35.09 o 
  -5  -3   3     5725.57     5675.32     52.78 o 
  -4  -3   3       95.26       87.75      7.76 o 
  -3  -3   3     2171.20     2154.48     40.63 o 
  -2  -3   3     1576.32     1576.26     30.71 o 
  -1  -3   3     1460.64     1455.76     26.60 o 
   0  -3   3     3918.34     3844.96     48.41 o 
   1  -3   3     7982.71     8031.86     73.62 o 
   2  -3   3       18.44       14.72      2.67 o 
   3  -3   3      809.75      824.92     30.69 o 
   4  -3   3     1774.92     1822.24     32.34 o 
   5  -3   3       54.55       46.35      6.04 o 
   6  -3   3     2556.24     2550.85     69.34 o 
   7  -3   3      943.04      937.45     42.61 o 
   8  -3   3        0.13        3.14      3.95 o 
   9  -3   3      232.15      258.17     30.84 o 
  10  -3   3      923.52      847.99     85.86 o 
 -11  -2   3      909.03      884.91     54.04 o 
 -10  -2   3     1255.11     1233.69     49.07 o 
  -9  -2   3        8.29        2.86     10.24 o 
  -8  -2   3      324.54      332.97     22.75 o 
  -7  -2   3      554.15      521.50     27.46 o 
  -6  -2   3      168.36      186.35     11.94 o 
  -5  -2   3     2043.68     1966.81     33.36 o 
  -4  -2   3     1768.06     1812.22     27.34 o 
  -3  -2   3      329.00      288.39      8.64 o 
  -2  -2   3     9488.67     9634.45     85.13 o 
  -1  -2   3     9376.20     9310.95     62.25 o 
   0  -2   3       18.51       26.31      2.75 o 
   1  -2   3     2148.26     2114.46     45.04 o 
   2  -2   3     2266.46     2289.48     32.74 o 
   3  -2   3      215.61      242.02      9.25 o 
   4  -2   3     5818.85     5969.30     54.15 o 
   5  -2   3     4433.30     4688.20     54.94 o 
   6  -2   3     1574.06     1620.60     52.65 o 
   7  -2   3     3791.01     3659.39    220.58 o 
   8  -2   3      530.60      566.69     38.11 o 
   9  -2   3      202.06      187.09     33.84 o 
  10  -2   3     1896.42     1934.18    114.12 o 
 -11  -1   3       50.60       33.66     15.25 o 
 -10  -1   3     1722.15     1732.68     56.14 o 
  -9  -1   3       69.64       70.88     11.20 o 
  -8  -1   3      186.69      161.71     15.08 o 
  -7  -1   3     1879.61     1869.72     55.62 o 
  -6  -1   3      611.32      607.15     23.76 o 
  -5  -1   3     3217.18     3207.15     51.05 o 
  -4  -1   3     3535.14     3366.03     40.43 o 
  -3  -1   3     2426.02     2451.91     34.15 o 
  -2  -1   3       99.11      124.00      6.78 o 
  -1  -1   3     8137.75     7953.03     53.17 o 
   0  -1   3     3764.40     3659.60     31.11 o 
   1  -1   3     5204.32     5256.36     52.79 o 
   2  -1   3     6588.18     6627.74     82.80 o 
   3  -1   3      828.35      785.21     20.22 o 
   4  -1   3     1349.82     1439.15     38.74 o 
   5  -1   3     6562.03     6718.36     97.75 o 
   6  -1   3      443.03      422.08     17.06 o 
   7  -1   3     1377.88     1360.67     29.27 o 
   8  -1   3     1499.34     1415.70    131.19 o 
   9  -1   3      295.41      307.91     43.42 o 
  10  -1   3     1042.87     1022.23     84.79 o 
  11  -1   3     2154.71     2052.36    128.13 o 
 -11   0   3       56.51       42.28     12.53 o 
 -10   0   3      124.63      154.00     16.41 o 
  -9   0   3     1350.31     1463.93     55.12 o 
  -8   0   3      192.48      176.23     15.35 o 
  -7   0   3      412.01      416.96     25.24 o 
  -6   0   3     6826.93     6757.29     87.63 o 
  -5   0   3     2314.15     2339.26     39.30 o 
  -4   0   3       14.37        3.65      1.99 o 
  -3   0   3     4665.05     4742.22     37.07 o 
  -2   0   3     1959.59     1917.03     23.84 o 
  -1   0   3    15536.01    15816.48     68.05 o 
   0   0   3    17357.07    17368.26     87.52 o 
   1   0   3      249.40      250.09     11.23 o 
   2   0   3     1387.25     1360.46     24.88 o 
   3   0   3     5500.60     5496.71     46.39 o 
   4   0   3        5.02       17.66      2.78 o 
   5   0   3     1792.99     1815.66     36.56 o 
   6   0   3      318.70      308.80     16.79 o 
   7   0   3      484.91      494.50     23.29 o 
   8   0   3     1491.42     1511.42     49.44 o 
   9   0   3     2274.81     2370.32     65.45 o 
  10   0   3      390.02      420.87     54.89 o 
  11   0   3     1251.52     1109.74     96.16 o 
 -11   1   3      707.42      711.37     50.93 o 
 -10   1   3       28.54       11.66     10.60 o 
  -9   1   3      190.54      188.46     19.58 o 
  -8   1   3     2679.59     2787.63     69.26 o 
  -7   1   3     1497.55     1541.89     47.69 o 
  -6   1   3     4211.16     4240.08     59.39 o 
  -5   1   3     1858.77     2019.83     39.73 o 
  -4   1   3       37.99       47.64      5.90 o 
  -3   1   3     1349.45     1268.69     29.08 o 
  -2   1   3    14233.07    14176.72    128.63 o 
  -1   1   3        0.06        0.26      1.88 o 
   0   1   3     6868.12     6928.56     48.29 o 
   1   1   3     1504.24     1444.56     18.16 o 
   2   1   3      565.55      568.97     19.98 o 
   3   1   3     6012.82     5976.19     68.20 o 
   4   1   3     2606.02     2602.41     37.47 o 
   5   1   3     2172.29     2205.61     45.58 o 
   6   1   3     1811.12     1710.65     61.82 o 
   7   1   3     1080.25     1095.24     49.07 o 
   8   1   3      191.18      209.11     20.82 o 
   9   1   3      830.42      781.84     43.95 o 
  10   1   3      273.05      254.06     32.97 o 
  11   1   3      118.98       98.56     20.72 o 
 -11   2   3     1827.31     1899.05     99.90 o 
 -10   2   3      354.29      346.59     40.24 o 
  -9   2   3     1467.18     1508.65     84.61 o 
  -8   2   3     2062.06     2010.91     77.91 o 
  -7   2   3     1764.85     1783.24     74.48 o 
  -6   2   3       27.44       16.05      4.78 o 
  -5   2   3     6323.50     6521.78     75.69 o 
  -4   2   3     3792.81     3961.12     51.93 o 
  -3   2   3       35.93       38.63      4.64 o 
  -2   2   3     5534.84     5307.52     64.74 o 
  -1   2   3      418.41      356.56      8.81 o 
   0   2   3     6332.58     6274.11     54.98 o 
   1   2   3      667.33      736.24     35.94 o 
   2   2   3     1920.32     2167.44     45.06 o 
   3   2   3      154.63      141.83      7.70 o 
   4   2   3    12160.64    12092.11     87.17 o 
   5   2   3     4841.75     4832.78     74.35 o 
   6   2   3       57.09       63.64      7.47 o 
   7   2   3     1144.40     1190.97     39.13 o 
   8   2   3     1082.30     1094.12     40.39 o 
   9   2   3      267.90      261.33     18.90 o 
  10   2   3     1034.53     1077.09     48.16 o 
  11   2   3        6.34       -1.42      3.79 o 
  12   2   3      588.57      552.73     52.01 o 
 -11   3   3       84.63       78.35     19.89 o 
 -10   3   3      699.08      744.79     60.09 o 
  -9   3   3      705.48      697.31     53.61 o 
  -8   3   3      261.63      258.11     34.65 o 
  -7   3   3     8109.69     8245.77    137.99 o 
  -6   3   3     1038.83     1078.68     37.90 o 
  -5   3   3       18.05        9.39      2.98 o 
  -4   3   3      778.69      793.93     21.89 o 
  -3   3   3     2846.65     2801.48     41.06 o 
  -2   3   3     1365.23     1438.48     22.39 o 
  -1   3   3     2926.73     2695.08     28.53 o 
   0   3   3      637.41      671.17     15.35 o 
   1   3   3     1513.85     1475.10     23.13 o 
   2   3   3     9027.13     8782.57     72.22 o 
   3   3   3     3956.75     3986.76     42.30 o 
   4   3   3     2462.03     2467.68     39.20 o 
   5   3   3      368.26      324.74     15.56 o 
   6   3   3      352.93      379.55     18.99 o 
   7   3   3        2.60       -3.09      4.25 o 
   8   3   3     4261.18     4441.55     91.05 o 
   9   3   3      194.14      178.61     16.12 o 
  10   3   3     1215.51     1218.84     55.68 o 
  11   3   3      468.62      435.55     33.50 o 
 -11   4   3       13.31        5.72     25.22 o 
 -10   4   3      262.52      267.91     35.99 o 
  -9   4   3      695.25      682.96     53.00 o 
  -8   4   3     1824.01     1834.49     81.76 o 
  -7   4   3     5072.92     5328.92    129.67 o 
  -6   4   3      262.84      263.79     22.16 o 
  -5   4   3       11.28        7.39      3.18 o 
  -4   4   3      635.42      657.67     20.45 o 
  -3   4   3     2859.53     2791.53     32.17 o 
  -2   4   3        1.99        0.75      1.51 o 
  -1   4   3     6726.15     6716.80     51.60 o 
   0   4   3     6223.70     6152.21     54.40 o 
   1   4   3     4202.63     4215.28     45.59 o 
   2   4   3      420.27      377.04     13.51 o 
   3   4   3    13503.36    13664.97     90.30 o 
   4   4   3     1337.43     1507.28     29.37 o 
   5   4   3     5118.11     5185.24     67.36 o 
   6   4   3     1279.73     1241.65     32.62 o 
   7   4   3       96.96      101.99     12.24 o 
   8   4   3     1936.05     1975.71     76.93 o 
   9   4   3     1698.47     1675.05     66.89 o 
  10   4   3        5.34        4.64      6.81 o 
  11   4   3       69.56       66.08     13.59 o 
 -10   5   3      147.21      142.89     25.66 o 
  -9   5   3       64.05       77.19     18.74 o 
  -8   5   3      583.79      661.06     49.48 o 
  -7   5   3        9.51        4.37      3.05 o 
  -6   5   3     2081.62     2051.00     54.05 o 
  -5   5   3       62.29       57.59      6.69 o 
  -4   5   3       15.10       16.99      2.96 o 
  -3   5   3     8592.09     8611.57     60.74 o 
  -2   5   3     7226.44     7041.22     60.65 o 
  -1   5   3       28.80       31.29      4.54 o 
   0   5   3      765.46      714.87     17.95 o 
   1   5   3     5399.54     5567.57     59.25 o 
   2   5   3       45.31       53.94      5.98 o 
   3   5   3     9812.79     9655.46     79.68 o 
   4   5   3     4363.12     4391.11     55.87 o 
   5   5   3      221.71      222.85     12.36 o 
   6   5   3     2080.23     2032.79     48.47 o 
   7   5   3     3473.56     3408.20     82.11 o 
   8   5   3        1.32       -1.87      3.74 o 
   9   5   3     1346.00     1479.93     60.65 o 
  10   5   3       19.88       27.78     11.37 o 
  11   5   3       39.50       45.68     13.52 o 
 -10   6   3      113.42       85.38     20.98 o 
  -9   6   3       26.79       32.53     12.08 o 
  -8   6   3      798.57      861.16     57.06 o 
  -7   6   3      873.70      914.84     55.44 o 
  -6   6   3      683.37      627.93     30.70 o 
  -5   6   3       12.93        4.88      6.09 o 
  -4   6   3     6269.66     6258.04     74.95 o 
  -3   6   3       65.83       60.00      6.93 o 
  -2   6   3     7422.50     7459.43     96.30 o 
  -1   6   3      785.57      498.68    160.84 o 
   0   6   3      439.11      417.33     15.15 o 
   1   6   3     4796.33     4656.68     67.33 o 
   2   6   3     4062.06     4076.74     56.85 o 
   3   6   3     1492.82     1526.57     35.16 o 
   4   6   3     1760.68     1760.14     35.86 o 
   5   6   3      168.34      175.10     11.04 o 
   6   6   3      354.14      401.69     22.00 o 
   7   6   3     1407.60     1307.73     69.55 o 
   8   6   3      348.64      326.07     25.66 o 
   9   6   3     1194.99     1198.52     67.10 o 
  10   6   3      628.54      699.11     45.76 o 
  11   6   3      307.41      278.28     30.36 o 
  -9   7   3      274.21      219.72     30.94 o 
  -8   7   3      533.45      514.93     45.08 o 
  -7   7   3     2264.09     2375.21     90.71 o 
  -6   7   3      996.96      912.77     28.04 o 
  -5   7   3      121.02      106.60      9.28 o 
  -4   7   3      186.30      185.64     13.02 o 
  -3   7   3     3085.14     3146.15     73.72 o 
  -2   7   3     2776.86     2765.46     56.18 o 
  -1   7   3     2786.70     2747.97     55.50 o 
   0   7   3     1016.30      986.00     34.07 o 
   1   7   3      384.20      401.98     19.32 o 
   2   7   3     7525.94     7691.10     86.15 o 
   3   7   3      290.02      285.96     14.32 o 
   4   7   3      823.53      863.80     32.78 o 
   5   7   3       10.47        3.83      3.98 o 
   6   7   3       34.99       35.79      7.53 o 
   7   7   3      888.39      865.95     35.96 o 
   8   7   3     1785.39     1819.29     82.89 o 
   9   7   3       22.37       20.13     11.88 o 
  10   7   3      381.89      357.45     34.22 o 
  11   7   3      520.08      512.00     49.85 o 
  -8   8   3      349.37      304.95     54.98 o 
  -7   8   3      216.38      223.05     27.80 o 
  -6   8   3     1756.93     1860.84     66.70 o 
  -5   8   3       40.58       43.18      7.21 o 
  -4   8   3     1266.35     1285.69     42.05 o 
  -3   8   3     4390.72     4403.97     92.31 o 
  -2   8   3       63.39       59.15      8.57 o 
  -1   8   3      499.08      549.11     21.32 o 
   0   8   3      480.92      465.66     22.27 o 
   1   8   3       96.44       87.20      9.82 o 
   2   8   3     1734.57     1763.31     57.25 o 
   3   8   3     1209.91     1291.11     47.82 o 
   4   8   3      114.42      102.81     12.19 o 
   5   8   3      677.28      680.45     32.10 o 
   6   8   3     3119.56     3196.23     84.55 o 
   7   8   3       34.99       26.70      8.85 o 
   8   8   3      534.38      617.54     50.48 o 
   9   8   3      100.75      123.80     23.55 o 
  10   8   3      103.78      101.69     23.30 o 
  -8   9   3      271.17      260.11     50.65 o 
  -7   9   3       18.72       35.99     21.77 o 
  -6   9   3      444.21      497.75     36.63 o 
  -5   9   3     2157.11     2256.39     59.51 o 
  -4   9   3        3.59       -5.03      3.35 o 
  -3   9   3      642.08      676.42     39.91 o 
  -2   9   3     2566.65     2759.79     70.24 o 
  -1   9   3      566.99      560.74     25.05 o 
   0   9   3      194.39      224.69     18.63 o 
   1   9   3      843.78      926.11     38.26 o 
   2   9   3      531.35      571.13     34.86 o 
   3   9   3     3211.16     3204.02     84.00 o 
   4   9   3      378.96      417.65     30.91 o 
   5   9   3        3.56       -2.09      6.17 o 
   6   9   3      689.65      765.69     44.04 o 
   7   9   3     1113.10     1011.62     52.38 o 
   8   9   3      206.31      225.38     25.64 o 
   9   9   3      784.08      775.61     61.82 o 
  -6  10   3       34.33       21.76     12.11 o 
  -5  10   3     1404.37     1466.05     89.75 o 
  -4  10   3      233.18      241.82     20.06 o 
  -3  10   3       65.81       55.27      9.82 o 
  -2  10   3     1018.24     1054.56     37.39 o 
  -1  10   3      787.14      833.90     36.47 o 
   0  10   3      221.27      212.61     18.69 o 
   1  10   3     2465.42     2578.53     79.26 o 
   2  10   3     1016.74     1046.88     50.55 o 
   3  10   3       17.45        6.77      8.14 o 
   4  10   3      737.04      769.58     44.80 o 
   5  10   3       94.86      109.22     17.35 o 
   6  10   3      462.45      458.50     36.13 o 
   7  10   3     1775.86     1794.25     90.98 o 
   8  10   3       32.02       35.04     11.49 o 
  -5  11   3      461.30      494.14     54.78 o 
  -4  11   3     1597.58     1703.38     98.12 o 
  -3  11   3       44.35       22.64      8.90 o 
  -2  11   3      240.77      239.43     22.75 o 
  -1  11   3     3279.21     3371.82     76.84 o 
   0  11   3      293.98      307.33     23.61 o 
   1  11   3       58.66       61.75     13.23 o 
   2  11   3     1307.69     1326.01     77.93 o 
   3  11   3        1.81       -4.11      6.21 o 
   4  11   3      364.81      367.46     32.76 o 
   5  11   3      943.59     1009.76     55.51 o 
   6  11   3      133.58      121.92     25.72 o 
   7  11   3      452.08      442.67     38.35 o 
  -3  12   3      502.34      533.21     44.71 o 
  -2  12   3       35.72       21.40      8.99 o 
  -1  12   3      369.77      373.38     29.56 o 
   0  12   3      635.88      617.20     43.69 o 
   1  12   3      194.44      169.04     18.64 o 
   2  12   3      538.57      526.82     50.19 o 
   3  12   3      758.68      775.97     61.49 o 
   4  12   3       14.39        7.75      6.15 o 
   5  12   3     1074.97     1021.66     59.05 o 
   6  12   3      387.60      394.60     64.42 o 
  -1  13   3        0.14      -11.08      8.90 o 
   0  13   3     1244.40     1190.32     55.23 o 
   1  13   3        1.65        1.90     11.51 o 
   2  13   3        1.20       -2.75     20.43 o 
   3  13   3      644.29      563.52     55.28 o 
  -5 -10   4       16.18       44.41     22.31 o 
  -4 -10   4     1401.48     1435.29     88.23 o 
  -3 -10   4     1078.47     1051.03     73.54 o 
  -2 -10   4       48.13       58.67     14.35 o 
  -1 -10   4       88.53       62.42     18.05 o 
   0 -10   4      761.57      775.61     48.64 o 
   1 -10   4      138.38      112.19     25.90 o 
   2 -10   4      363.66      377.78     46.66 o 
  -7  -9   4       77.82       79.84     23.22 o 
  -6  -9   4     1014.05     1029.92     76.08 o 
  -5  -9   4     1038.71     1042.70     74.07 o 
  -4  -9   4       56.03       67.23     19.29 o 
  -3  -9   4      471.15      528.37     49.41 o 
  -2  -9   4      880.09      930.73     52.98 o 
  -1  -9   4       14.24        3.25      4.58 o 
   0  -9   4      874.24      939.93     50.67 o 
   1  -9   4      492.35      559.34     38.13 o 
   2  -9   4      637.66      688.64     87.22 o 
   3  -9   4      228.19      269.03     55.17 o 
   4  -9   4      438.59      382.16     68.02 o 
   5  -9   4       58.94       65.64     29.64 o 
  -8  -8   4      756.96      715.52     66.25 o 
  -7  -8   4     1244.02     1210.53     66.35 o 
  -6  -8   4      238.53      203.02     32.26 o 
  -5  -8   4      624.57      675.66     57.00 o 
  -4  -8   4      101.10       99.44     21.05 o 
  -3  -8   4      220.42      241.02     31.39 o 
  -2  -8   4     1113.22     1188.01     56.27 o 
  -1  -8   4      850.96      867.05     46.88 o 
   0  -8   4      748.67      764.15     42.98 o 
   1  -8   4     2444.02     2664.90     83.58 o 
   2  -8   4      166.68      147.52     20.53 o 
   3  -8   4        2.17      -29.12     19.42 o 
   4  -8   4     1204.83     1194.67    111.43 o 
   5  -8   4       76.34       90.99     32.03 o 
   6  -8   4      974.22      857.21     97.94 o 
  -9  -7   4        5.06        3.47      9.02 o 
  -8  -7   4       99.75      103.32     22.86 o 
  -7  -7   4      235.79      272.48     30.54 o 
  -6  -7   4      544.47      576.63     55.49 o 
  -5  -7   4      992.06     1077.70     68.20 o 
  -4  -7   4     1576.15     1505.22     98.59 o 
  -3  -7   4        2.84       14.30      8.41 o 
  -2  -7   4      681.24      709.28     40.84 o 
  -1  -7   4     1824.00     1852.10     65.87 o 
   0  -7   4      186.40      186.85     19.86 o 
   1  -7   4     1990.06     1971.43     82.84 o 
   2  -7   4      846.90      870.67     41.35 o 
   3  -7   4       83.75       69.81     10.25 o 
   4  -7   4      737.81      828.97     86.58 o 
   5  -7   4     2993.77     3231.56    174.81 o 
   6  -7   4        0.03        5.30     10.34 o 
   7  -7   4      602.15      579.78     78.59 o 
 -10  -6   4      173.82      168.49     35.99 o 
  -9  -6   4      102.95       89.13     16.61 o 
  -8  -6   4        0.00       -4.31      7.11 o 
  -7  -6   4      708.28      742.89     39.67 o 
  -6  -6   4     2052.81     2166.19     78.22 o 
  -5  -6   4      112.14      127.04     22.83 o 
  -4  -6   4      373.81      395.97     28.76 o 
  -3  -6   4     1741.94     1768.94    116.40 o 
  -2  -6   4      681.26      679.77     29.01 o 
  -1  -6   4     2271.63     2291.01     47.99 o 
   0  -6   4      139.15      111.98     11.30 o 
   1  -6   4     2561.15     2566.92     70.38 o 
   2  -6   4     2873.22     2708.85     66.97 o 
   3  -6   4     1794.49     1808.58     61.56 o 
   4  -6   4        9.35        4.43      5.93 o 
   5  -6   4     2270.63     2286.26    137.28 o 
   6  -6   4       72.80       83.52     25.83 o 
   7  -6   4      102.11      136.24     35.41 o 
   8  -6   4      277.22      291.16     54.52 o 
 -10  -5   4       23.95       24.47      8.62 o 
  -9  -5   4      841.87      862.31     50.38 o 
  -8  -5   4     1674.01     1749.95     68.58 o 
  -7  -5   4       10.14        1.52      4.99 o 
  -6  -5   4     1809.99     1643.34     90.01 o 
  -5  -5   4     1146.81     1140.33     43.11 o 
  -4  -5   4      584.55      569.70     24.71 o 
  -3  -5   4      944.59      923.85     34.18 o 
  -2  -5   4      546.08      552.04     22.54 o 
  -1  -5   4      822.63      841.86     24.00 o 
   0  -5   4     5317.21     5245.44     91.99 o 
   1  -5   4      716.35      700.34     31.72 o 
   2  -5   4      161.28      177.70     13.00 o 
   3  -5   4     1048.57     1087.73     31.76 o 
   4  -5   4      568.21      532.76     32.46 o 
   5  -5   4      318.53      307.38     25.68 o 
   6  -5   4     2111.26     2019.86    124.26 o 
   7  -5   4       30.63       56.61     22.24 o 
   8  -5   4       59.96       69.25     26.89 o 
   9  -5   4     1099.17     1116.34    102.92 o 
 -10  -4   4      240.64      233.16     26.34 o 
  -9  -4   4      149.98      124.87     16.04 o 
  -8  -4   4     1671.23     1710.48     56.53 o 
  -7  -4   4      986.98      970.11     34.21 o 
  -6  -4   4      518.55      505.01     17.55 o 
  -5  -4   4     1815.20     1829.52     46.51 o 
  -4  -4   4        1.65        0.70      2.51 o 
  -3  -4   4     1608.97     1493.71     39.29 o 
  -2  -4   4     7841.98     7728.67     75.27 o 
  -1  -4   4     1057.70     1030.69     24.82 o 
   0  -4   4     1129.66     1126.92     28.41 o 
   1  -4   4     1132.88     1136.64     44.80 o 
   2  -4   4      861.98      842.17     24.51 o 
   3  -4   4      439.19      459.59     17.90 o 
   4  -4   4     1961.49     1919.97     48.93 o 
   5  -4   4        0.32       -1.95      2.57 o 
   6  -4   4     1550.39     1430.93     44.31 o 
   7  -4   4     1064.10     1172.09     54.09 o 
   8  -4   4      735.92      786.01     47.53 o 
   9  -4   4      626.16      592.47     71.22 o 
  10  -4   4      515.19      424.32     62.32 o 
 -11  -3   4      472.66      424.98     63.38 o 
 -10  -3   4      387.33      391.49     28.66 o 
  -9  -3   4      946.04     1003.27     43.98 o 
  -8  -3   4      326.75      311.27     22.03 o 
  -7  -3   4     2010.58     2051.65     76.09 o 
  -6  -3   4      576.16      557.04     19.51 o 
  -5  -3   4     1145.24     1044.94     25.30 o 
  -4  -3   4     5342.13     5395.28     66.58 o 
  -3  -3   4     1454.84     1484.39     37.96 o 
  -2  -3   4     1627.38     1527.22     31.71 o 
  -1  -3   4     2722.24     2664.31     38.26 o 
   0  -3   4       39.06       36.64      4.25 o 
   1  -3   4     1564.02     1648.19     51.01 o 
   2  -3   4     2743.08     2843.80     36.95 o 
   3  -3   4      447.13      454.91     16.60 o 
   4  -3   4     7164.93     7447.21     70.99 o 
   5  -3   4     2020.29     2099.30     39.84 o 
   6  -3   4        0.01        0.98      2.41 o 
   7  -3   4     1082.74     1053.46     67.45 o 
   8  -3   4      231.67      316.21     29.34 o 
   9  -3   4      253.63      216.57     41.54 o 
  10  -3   4     1642.59     1709.28    119.44 o 
 -11  -2   4       14.63        3.52      5.69 o 
 -10  -2   4     1076.02     1082.08     46.24 o 
  -9  -2   4      517.97      529.71     30.70 o 
  -8  -2   4        0.74        7.57      8.45 o 
  -7  -2   4     6550.85     6849.24    112.35 o 
  -6  -2   4     1375.99     1416.99     47.80 o 
  -5  -2   4        0.49       -0.22      2.39 o 
  -4  -2   4     1006.57     1041.28     26.92 o 
  -3  -2   4     1870.65     1295.04    311.85 o 
  -2  -2   4      284.93      266.35     11.37 o 
  -1  -2   4     8210.15     8322.21     70.46 o 
   0  -2   4     3473.30     3662.64     48.79 o 
   1  -2   4       31.01       26.95      3.46 o 
   2  -2   4     6595.52     6440.87     64.49 o 
   3  -2   4     3918.08     3901.27     65.77 o 
   4  -2   4      180.52      180.24      9.33 o 
   5  -2   4     1019.00     1035.98     28.64 o 
   6  -2   4      497.12      512.18     28.46 o 
   7  -2   4      596.75      525.14     33.51 o 
   8  -2   4     2099.49     2200.86     80.15 o 
   9  -2   4      456.55      477.11     37.98 o 
  10  -2   4      334.72      362.12     52.81 o 
 -11  -1   4       59.49       39.91     15.47 o 
 -10  -1   4       31.67       33.79      8.32 o 
  -9  -1   4     1591.05     1650.29     59.65 o 
  -8  -1   4     2487.06     2597.29     70.55 o 
  -7  -1   4      805.40      849.33     37.76 o 
  -6  -1   4     2677.57     2793.63     56.81 o 
  -5  -1   4        1.68        2.61      2.46 o 
  -4  -1   4      187.55      171.26     10.93 o 
  -3  -1   4    14457.99    13558.53    714.24 o 
  -2  -1   4      235.07      188.37      8.89 o 
  -1  -1   4     6424.60     6513.04     49.07 o 
   0  -1   4     8394.47     8726.34     54.87 o 
   1  -1   4     7128.42     7390.12     66.70 o 
   2  -1   4      510.31      513.69     18.09 o 
   3  -1   4     7105.39     7166.80     70.32 o 
   4  -1   4      106.71      111.42      5.88 o 
   5  -1   4     2613.06     2702.44     55.71 o 
   6  -1   4      798.54      840.01     37.63 o 
   7  -1   4     1465.70     1446.32     90.09 o 
   8  -1   4      668.45      652.08     55.07 o 
   9  -1   4      626.37      688.94     62.07 o 
  10  -1   4       89.23       89.70     23.71 o 
 -11   0   4     1569.97     1518.47     69.67 o 
 -10   0   4       30.79        9.91      9.11 o 
  -9   0   4      229.57      214.11     20.75 o 
  -8   0   4     1020.58     1044.65     42.76 o 
  -7   0   4       15.16       25.57      6.57 o 
  -6   0   4     2931.62     2985.39     57.82 o 
  -5   0   4     1136.30     1040.72     29.65 o 
  -4   0   4     2168.07     2235.06     39.34 o 
  -3   0   4     4281.85     4246.79     49.55 o 
  -2   0   4     9833.66     9701.65     55.02 o 
  -1   0   4       54.64       53.71      4.44 o 
   0   0   4     2551.74     2621.90     26.01 o 
   1   0   4     4031.06     4035.90     47.01 o 
   2   0   4        4.63        2.65      1.26 o 
   3   0   4     9613.81     9956.87     55.77 o 
   4   0   4     4166.54     4124.49     46.36 o 
   5   0   4      315.16      301.22     11.85 o 
   6   0   4      462.46      474.76     19.77 o 
   7   0   4     2110.08     2169.86     51.26 o 
   8   0   4       57.51       43.59      7.66 o 
   9   0   4      774.65      788.41     54.60 o 
  10   0   4      411.11      424.28     53.56 o 
  11   0   4       69.96       78.58     26.46 o 
 -11   1   4      207.69      196.90     24.98 o 
 -10   1   4      169.72      174.15     29.24 o 
  -9   1   4        1.42       12.51      5.22 o 
  -8   1   4     2868.57     2946.56     84.04 o 
  -7   1   4     2312.59     2499.88     58.46 o 
  -6   1   4       60.86       75.60      7.87 o 
  -5   1   4     2748.40     2821.17     49.01 o 
  -4   1   4     2843.16     2531.91     37.28 o 
  -3   1   4     1787.30     1953.39     42.79 o 
  -2   1   4     3983.90     3977.97     66.96 o 
  -1   1   4        4.07        6.39      2.03 o 
   0   1   4       30.71       32.79      3.39 o 
   1   1   4     2814.89     2716.89     25.97 o 
   2   1   4     4038.35     3844.00     30.38 o 
   3   1   4       68.47       62.68      5.13 o 
   4   1   4     1140.63     1109.28     34.08 o 
   5   1   4      976.51      995.83     25.28 o 
   6   1   4      162.95      199.93     14.83 o 
   7   1   4     2530.53     2609.37     58.55 o 
   8   1   4     1538.03     1534.43     53.44 o 
   9   1   4     1064.91     1051.98     46.91 o 
  10   1   4      791.94      845.97     78.26 o 
  11   1   4     1029.81     1018.00     91.40 o 
 -11   2   4      207.22      179.19     31.15 o 
 -10   2   4     1104.63     1165.51     75.66 o 
  -9   2   4      759.29      836.54     39.33 o 
  -8   2   4      129.89      126.26     12.31 o 
  -7   2   4     1315.88     1375.75     52.60 o 
  -6   2   4      808.01      852.84     25.56 o 
  -5   2   4      170.43      181.04      9.53 o 
  -4   2   4     2844.12     2644.83    110.61 o 
  -3   2   4     8641.99     9189.50    117.36 o 
  -2   2   4     1390.15     1343.94     43.87 o 
  -1   2   4     2049.97     1890.65     26.70 o 
   0   2   4     4304.35     4270.72     47.01 o 
   1   2   4      616.32      659.15     20.79 o 
   2   2   4     3743.91     3592.57     64.69 o 
   3   2   4      268.00      286.54     17.99 o 
   4   2   4     2819.68     2840.49     37.16 o 
   5   2   4      358.43      296.88     13.41 o 
   6   2   4     1639.26     1679.40     32.74 o 
   7   2   4      599.94      589.16     26.16 o 
   8   2   4     4133.53     4018.34     74.38 o 
   9   2   4      399.92      388.04     31.78 o 
  10   2   4        1.73       -3.88      5.90 o 
  11   2   4      549.88      552.38     49.66 o 
 -11   3   4      453.89      398.13     46.69 o 
 -10   3   4        2.40        7.33      7.17 o 
  -9   3   4      766.37      841.79     39.65 o 
  -8   3   4     1043.88     1008.92     38.33 o 
  -7   3   4        1.73        1.70      5.11 o 
  -6   3   4      909.24      925.63     35.80 o 
  -5   3   4      861.50      930.02     26.72 o 
  -4   3   4     4177.94     4429.99     67.55 o 
  -3   3   4     2419.64     2155.37     29.66 o 
  -2   3   4     7230.71     7728.54     51.80 o 
  -1   3   4       10.09       10.45      2.20 o 
   0   3   4     1281.42     1216.90     22.80 o 
   1   3   4     1670.53     1610.79     28.35 o 
   2   3   4     3908.09     3818.26     75.33 o 
   3   3   4     5378.57     5041.28    104.18 o 
   4   3   4      249.82      265.93     12.52 o 
   5   3   4     4656.41     4755.46     60.87 o 
   6   3   4     6721.43     6908.43    132.74 o 
   7   3   4      242.95      249.18     15.88 o 
   8   3   4       82.33       79.62      9.81 o 
   9   3   4      589.67      615.62     35.90 o 
  10   3   4       17.86       15.98      6.24 o 
  11   3   4      187.88      171.23     27.70 o 
 -11   4   4      693.00      709.13     62.51 o 
 -10   4   4      570.71      616.98     54.81 o 
  -9   4   4     1805.23     1945.10     92.13 o 
  -8   4   4     1195.25     1151.57     49.39 o 
  -7   4   4      895.11      896.66     55.13 o 
  -6   4   4      242.41      232.46     23.76 o 
  -5   4   4     4869.75     4852.09     62.11 o 
  -4   4   4     2400.90     2477.27     37.57 o 
  -3   4   4     2465.75     2512.15     34.70 o 
  -2   4   4     1116.65     1084.51     22.26 o 
  -1   4   4     1075.83     1181.29     22.01 o 
   0   4   4     3960.56     3780.20     41.97 o 
   1   4   4    11398.64    11172.61     68.00 o 
   2   4   4        8.58        4.61      2.68 o 
   3   4   4     3160.52     3087.11     44.81 o 
   4   4   4     2385.52     2373.54     33.85 o 
   5   4   4     2045.99     2109.64     40.73 o 
   6   4   4     1394.01     1375.70     32.99 o 
   7   4   4     3485.71     3483.67     71.76 o 
   8   4   4      516.23      491.14     25.02 o 
   9   4   4     1338.98     1395.95     56.44 o 
  10   4   4      871.35      955.87     49.27 o 
  11   4   4       92.66       90.30     15.47 o 
 -10   5   4      801.14      779.08     62.53 o 
  -9   5   4       69.93       76.93     18.78 o 
  -8   5   4     1664.62     1781.15     83.38 o 
  -7   5   4     3408.39     3508.93     91.51 o 
  -6   5   4      829.06      791.67     40.28 o 
  -5   5   4     2304.96     2277.21     39.70 o 
  -4   5   4     2745.91     2796.22     43.55 o 
  -3   5   4     1121.77     1223.31     26.98 o 
  -2   5   4     1427.86     1309.98     32.40 o 
  -1   5   4     7821.92     8073.78     69.87 o 
   0   5   4     2205.64     2428.41     38.24 o 
   1   5   4    12392.44    12262.78     97.91 o 
   2   5   4     7485.76     7542.54     83.67 o 
   3   5   4       93.93      120.38      8.65 o 
   4   5   4      516.72      488.47     17.74 o 
   5   5   4     2040.63     2078.64     38.11 o 
   6   5   4      184.45      191.40     14.29 o 
   7   5   4     1720.60     1663.24     49.97 o 
   8   5   4      420.98      395.18     25.77 o 
   9   5   4       11.36        2.04      7.67 o 
  10   5   4     1617.56     1507.27     73.09 o 
  11   5   4      346.13      298.00     30.11 o 
 -10   6   4     1649.48     1521.84     87.54 o 
  -9   6   4      719.39      713.12     56.85 o 
  -8   6   4       30.51       39.21     13.68 o 
  -7   6   4      481.80      463.52     34.00 o 
  -6   6   4      748.97      725.87     36.61 o 
  -5   6   4     2606.09     2528.00     59.85 o 
  -4   6   4     2921.55     2866.05     43.92 o 
  -3   6   4     1936.23     1913.07     35.69 o 
  -2   6   4      762.77      818.29     23.08 o 
  -1   6   4     5354.67     5452.04     63.87 o 
   0   6   4     3129.03     3049.78     54.94 o 
   1   6   4      751.44      726.17     23.93 o 
   2   6   4     3755.93     3768.78     60.12 o 
   3   6   4      453.20      475.53     19.10 o 
   4   6   4      513.53      507.46     18.70 o 
   5   6   4     6504.09     6461.90     96.91 o 
   6   6   4     2057.73     1984.30     46.48 o 
   7   6   4      273.35      276.57     21.74 o 
   8   6   4      310.72      321.61     24.58 o 
   9   6   4       41.66       37.15     12.73 o 
  10   6   4      155.14      174.87     22.88 o 
  11   6   4      913.96      892.37     53.51 o 
  -9   7   4      402.97      407.42     42.84 o 
  -8   7   4       45.16       54.52     15.45 o 
  -7   7   4       40.85        4.07      8.73 o 
  -6   7   4     3360.11     3476.65     91.31 o 
  -5   7   4      164.62      158.07     15.59 o 
  -4   7   4     3558.24     3531.00     68.74 o 
  -3   7   4      890.13      926.59     38.15 o 
  -2   7   4      114.68      103.38     12.73 o 
  -1   7   4        5.19        5.47      3.23 o 
   0   7   4     4202.99     4313.18     71.08 o 
   1   7   4      164.21      193.80     13.64 o 
   2   7   4      772.31      712.78     26.06 o 
   3   7   4     2655.70     2661.98     46.83 o 
   4   7   4      603.80      566.18     23.29 o 
   5   7   4     1594.94     1568.55     43.64 o 
   6   7   4     3464.30     3630.18     82.21 o 
   7   7   4      101.13       93.70     11.30 o 
   8   7   4      569.46      605.57     48.06 o 
   9   7   4      477.91      493.93     45.14 o 
  10   7   4       73.25       68.74     15.40 o 
  11   7   4      993.65      954.54     57.56 o 
  -8   8   4      292.73      325.01     48.39 o 
  -7   8   4      167.32      159.04     21.19 o 
  -6   8   4      898.76      869.90     47.24 o 
  -5   8   4     1362.40     1397.97     57.80 o 
  -4   8   4       10.84        7.93      3.67 o 
  -3   8   4       10.53        2.17      6.78 o 
  -2   8   4     3982.29     3990.84    103.56 o 
  -1   8   4      373.73      385.66     17.91 o 
   0   8   4     2920.88     2814.85     49.16 o 
   1   8   4     1360.26     1359.18     34.69 o 
   2   8   4       75.36       85.25     12.98 o 
   3   8   4      365.74      414.56     27.85 o 
   4   8   4      732.15      721.04     31.72 o 
   5   8   4      162.92      140.30     14.19 o 
   6   8   4     1825.13     1701.51     83.51 o 
   7   8   4      224.78      215.61     18.37 o 
   8   8   4      116.53       93.64     20.36 o 
   9   8   4     1274.95     1296.60     75.91 o 
  10   8   4      884.05      910.80     76.61 o 
  -8   9   4       18.95       50.79     23.69 o 
  -7   9   4      492.14      505.71     52.23 o 
  -6   9   4        0.32       -9.43      8.70 o 
  -5   9   4     1762.69     1775.01     55.17 o 
  -4   9   4        2.52       -2.30      3.66 o 
  -3   9   4       12.88        9.43      8.87 o 
  -2   9   4      369.54      396.61     23.50 o 
  -1   9   4     4690.54     4842.24     84.15 o 
   0   9   4        5.44       -0.02      5.93 o 
   1   9   4     2290.41     2420.15     61.17 o 
   2   9   4       95.06      105.27     19.30 o 
   3   9   4        0.56       -1.78      9.38 o 
   4   9   4     3508.03     3533.12     88.59 o 
   5   9   4      356.02      407.15     30.72 o 
   6   9   4      498.86      485.35     34.48 o 
   7   9   4      525.34      587.00     39.05 o 
   8   9   4      160.08      172.74     21.52 o 
   9   9   4       24.65       18.64     10.38 o 
  -6  10   4      606.20      575.52     58.35 o 
  -5  10   4      619.61      584.97     32.81 o 
  -4  10   4      676.60      745.69     36.46 o 
  -3  10   4      462.23      469.01     28.56 o 
  -2  10   4       57.10       47.93     10.32 o 
  -1  10   4     3957.18     4025.87     93.86 o 
   0  10   4       29.16       18.70      8.65 o 
   1  10   4       83.41       96.62     13.17 o 
   2  10   4     1099.88     1179.70     53.23 o 
   3  10   4      790.90      806.44     44.55 o 
   4  10   4      440.13      470.10     34.58 o 
   5  10   4     1884.85     1961.79     71.78 o 
   6  10   4      270.92      261.50     26.65 o 
   7  10   4       24.87       28.97     12.31 o 
   8  10   4      311.87      310.44     30.68 o 
  -5  11   4      587.74      599.53     60.12 o 
  -4  11   4      154.41      132.80     19.83 o 
  -3  11   4      636.32      635.72     34.59 o 
  -2  11   4      415.57      402.36     24.79 o 
  -1  11   4     1065.04     1106.02     44.89 o 
   0  11   4     2380.45     2400.20     70.49 o 
   1  11   4        0.49       -9.64      7.78 o 
   2  11   4      130.35      137.63     19.30 o 
   3  11   4     1312.15     1425.64     62.81 o 
   4  11   4      497.53      484.45     37.17 o 
   5  11   4      646.50      648.69     43.71 o 
   6  11   4        4.03       -3.55      8.87 o 
   7  11   4       50.20       35.84     11.28 o 
  -4  12   4        0.85       10.80     13.07 o 
  -3  12   4      293.34      279.04     25.75 o 
  -2  12   4     1996.92     1930.44     71.32 o 
  -1  12   4      173.92      168.20     22.23 o 
   0  12   4     2380.43     2341.16     68.88 o 
   1  12   4       60.51       76.61     12.98 o 
   2  12   4      415.17      441.12     45.39 o 
   3  12   4      436.10      452.75     37.55 o 
   4  12   4      586.17      596.26     43.75 o 
   5  12   4       33.28       28.30      9.58 o 
   6  12   4      705.33      663.09     81.33 o 
  -1  13   4      247.08      243.62     24.64 o 
   0  13   4        9.25       22.24      9.54 o 
   1  13   4      483.63      411.07     46.12 o 
   2  13   4       76.96       82.64     20.26 o 
   3  13   4      145.21      135.94     25.92 o 
   4  13   4     1777.33     1631.15    135.97 o 
  -4 -10   5       57.71       56.59     29.44 o 
  -3 -10   5      337.36      335.30     54.70 o 
  -2 -10   5      497.13      499.89     49.19 o 
  -1 -10   5       79.45       87.62     16.98 o 
   0 -10   5     1082.27     1072.78     67.37 o 
  -6  -9   5      177.22      104.39     35.19 o 
  -5  -9   5      686.30      695.67     62.38 o 
  -4  -9   5      194.75      222.97     33.96 o 
  -3  -9   5       59.67       91.99     21.90 o 
  -2  -9   5      936.37      999.03     56.40 o 
  -1  -9   5      171.12      186.94     23.80 o 
   0  -9   5        0.65       11.31      8.03 o 
   1  -9   5      195.27      220.72     24.56 o 
   2  -9   5      287.46      298.89     41.11 o 
   3  -9   5       32.36       35.18     20.67 o 
   4  -9   5      935.96      955.96    107.68 o 
  -7  -8   5      964.47      960.33     60.67 o 
  -6  -8   5       74.60       53.24     14.22 o 
  -5  -8   5      363.31      375.62     59.49 o 
  -4  -8   5     1750.03     1815.49     93.05 o 
  -3  -8   5      609.49      635.57     53.19 o 
  -2  -8   5       35.90       27.79     13.90 o 
  -1  -8   5      224.79      257.30     26.35 o 
   0  -8   5       14.91        8.31      9.94 o 
   1  -8   5      122.40      152.64     19.37 o 
   2  -8   5     1225.53     1263.27     61.70 o 
   3  -8   5      256.49      254.64     50.60 o 
   4  -8   5      686.35      854.48     95.64 o 
   5  -8   5      778.01      864.49     97.59 o 
   6  -8   5      223.86      156.84     42.52 o 
  -8  -7   5        1.60       -6.30     11.94 o 
  -7  -7   5     1449.28     1443.84     71.59 o 
  -6  -7   5      411.06      469.18     39.46 o 
  -5  -7   5      296.17      326.31     38.57 o 
  -4  -7   5       16.12        2.44      6.50 o 
  -3  -7   5     1851.30     2022.66    118.10 o 
  -2  -7   5      108.24       56.96     22.37 o 
  -1  -7   5     2399.02     2278.49    112.76 o 
   0  -7   5     2232.54     2336.47     73.05 o 
   1  -7   5      608.12      643.12     37.52 o 
   2  -7   5      990.11     1010.20     51.82 o 
   3  -7   5     1365.28     1387.73     94.29 o 
   4  -7   5      232.89      210.97     44.94 o 
   5  -7   5     1102.25     1234.92    110.55 o 
   6  -7   5      420.66      418.27     66.80 o 
   7  -7   5        8.96      -26.47     17.64 o 
  -9  -6   5      644.00      640.13     60.89 o 
  -8  -6   5      699.72      786.90     64.39 o 
  -7  -6   5       70.32       66.93     14.95 o 
  -6  -6   5      779.63      849.00     52.10 o 
  -5  -6   5      860.17      938.13     50.88 o 
  -4  -6   5      119.21       87.33     13.93 o 
  -3  -6   5     2990.66     3180.91    106.58 o 
  -2  -6   5     1169.02     1149.89     50.53 o 
  -1  -6   5       54.65       46.70      8.52 o 
   0  -6   5     1606.47     1711.93     58.49 o 
   1  -6   5     2681.06     2686.30    115.62 o 
   2  -6   5      468.02      434.59     31.17 o 
   3  -6   5     3735.33     3719.46    113.33 o 
   4  -6   5      313.32      303.62     50.90 o 
   5  -6   5      545.23      586.18     71.04 o 
   6  -6   5     1471.64     1566.40    118.86 o 
   7  -6   5      859.71      852.82     90.82 o 
   8  -6   5       64.60       40.79     24.78 o 
  -9  -5   5       77.24       39.49     11.39 o 
  -8  -5   5     1003.42     1028.48     46.58 o 
  -7  -5   5       82.71       78.76     14.79 o 
  -6  -5   5      289.23      283.23     23.64 o 
  -5  -5   5     1816.46     1858.42     56.84 o 
  -4  -5   5     4817.98     4927.41     87.31 o 
  -3  -5   5      700.13      683.95     34.73 o 
  -2  -5   5     3225.88     3304.99     63.16 o 
  -1  -5   5        1.44        1.58      2.34 o 
   0  -5   5      948.56      927.74     24.91 o 
   1  -5   5     1851.21     1847.01     49.05 o 
   2  -5   5       32.74       33.73      7.04 o 
   3  -5   5     3481.59     3560.99     57.79 o 
   4  -5   5     1894.34     1572.80    161.40 o 
   5  -5   5      562.87      541.81     63.71 o 
   6  -5   5        0.82       -3.06      8.72 o 
   7  -5   5      825.40      802.26     82.13 o 
   8  -5   5       23.01       14.98     12.04 o 
   9  -5   5      836.48      831.19     89.45 o 
 -10  -4   5     1256.15     1207.39     66.30 o 
  -9  -4   5      291.78      297.32     24.93 o 
  -8  -4   5      747.03      738.69     37.88 o 
  -7  -4   5     1898.62     2018.63     59.61 o 
  -6  -4   5     1316.82     1293.78     46.46 o 
  -5  -4   5        2.33       -0.58      4.83 o 
  -4  -4   5     2058.35     1992.49     46.99 o 
  -3  -4   5       26.49       29.23      5.94 o 
  -2  -4   5     3332.58     3346.01     48.47 o 
  -1  -4   5     1660.47     1648.44     31.29 o 
   0  -4   5      305.04      315.31     13.04 o 
   1  -4   5     2886.37     2897.96     64.89 o 
   2  -4   5     3084.01     3117.51     44.88 o 
   3  -4   5       34.11       37.47      4.99 o 
   4  -4   5       73.48       80.61     16.04 o 
   5  -4   5      112.96      113.44     21.98 o 
   6  -4   5        1.47      -14.97     10.99 o 
   7  -4   5     1222.11     1366.11     99.80 o 
   8  -4   5      821.11      877.32     83.04 o 
   9  -4   5        0.32      -10.55     11.09 o 
 -10  -3   5     1078.86     1033.39     60.04 o 
  -9  -3   5     2199.26     2332.83     67.55 o 
  -8  -3   5      283.47      287.18     25.58 o 
  -7  -3   5      871.42      898.06     42.93 o 
  -6  -3   5      364.82      374.91     22.09 o 
  -5  -3   5       61.76       49.14      6.59 o 
  -4  -3   5     1568.52     1498.44     35.16 o 
  -3  -3   5     1177.50     1113.14     33.80 o 
  -2  -3   5     2609.84     2683.67     44.00 o 
  -1  -3   5     1519.83     1532.82     30.72 o 
   0  -3   5     4360.51     4503.11     47.29 o 
   1  -3   5      463.14      421.11     19.39 o 
   2  -3   5     1903.59     1912.96     36.72 o 
   3  -3   5      211.44      203.73     10.59 o 
   4  -3   5       10.28       11.35      2.63 o 
   5  -3   5      410.71      451.27     29.97 o 
   6  -3   5     2862.25     2967.58     69.83 o 
   7  -3   5      252.89      260.19     23.18 o 
   8  -3   5     1802.56     1986.82    116.84 o 
   9  -3   5      233.81      204.37     39.91 o 
 -11  -2   5      815.85      732.33     83.79 o 
 -10  -2   5      484.26      462.53     39.41 o 
  -9  -2   5      993.31     1026.03     48.65 o 
  -8  -2   5      136.53      140.82     17.20 o 
  -7  -2   5       94.08       88.55     13.09 o 
  -6  -2   5     1460.88     1470.45     40.49 o 
  -5  -2   5     2517.17     2523.32     48.17 o 
  -4  -2   5      714.95      745.77     27.42 o 
  -3  -2   5     4609.91     4692.11     54.13 o 
  -2  -2   5      264.98      208.43     11.65 o 
  -1  -2   5      100.49       97.03      5.50 o 
   0  -2   5      129.25       88.52      5.96 o 
   1  -2   5     1545.72     1530.50     27.38 o 
   2  -2   5     2870.95     2873.66     41.76 o 
   3  -2   5     6222.51     6312.54     66.74 o 
   4  -2   5     1995.11     1986.42     53.37 o 
   5  -2   5      128.56      121.04     10.92 o 
   6  -2   5     2468.59     2515.92    162.34 o 
   7  -2   5      774.18      772.79     52.69 o 
   8  -2   5      210.68      215.24     22.44 o 
   9  -2   5      328.70      296.83     43.77 o 
 -11  -1   5      920.16      805.18     85.59 o 
 -10  -1   5       14.93       31.53     13.06 o 
  -9  -1   5      780.34      841.31     53.47 o 
  -8  -1   5      442.70      453.93     29.15 o 
  -7  -1   5      799.06      878.54     39.68 o 
  -6  -1   5      633.93      608.17     30.87 o 
  -5  -1   5     3517.37     3393.16     52.07 o 
  -4  -1   5     3562.36     3708.09     65.16 o 
  -3  -1   5       50.81       23.56      6.34 o 
  -2  -1   5     3181.92     3498.70     45.15 o 
  -1  -1   5     1110.23     1154.67     22.31 o 
   0  -1   5      327.81      289.93     11.10 o 
   1  -1   5    11434.64    11723.47    127.78 o 
   2  -1   5      412.36      439.41     18.73 o 
   3  -1   5      886.95      883.48     29.08 o 
   4  -1   5     2973.82     3013.39     32.22 o 
   5  -1   5     2820.64     2922.60     48.89 o 
   6  -1   5     1466.44     1523.66     54.66 o 
   7  -1   5     2555.73     2542.02    210.86 o 
   8  -1   5      216.28      181.53     28.60 o 
   9  -1   5       85.21       82.53     16.44 o 
 -11   0   5      177.74      189.47     25.40 o 
 -10   0   5     2107.60     2165.95    105.90 o 
  -9   0   5       11.10       10.21      5.15 o 
  -8   0   5     1309.41     1409.44     48.48 o 
  -7   0   5      998.57     1052.77     38.65 o 
  -6   0   5     1430.98     1483.41     42.19 o 
  -5   0   5     3096.53     3199.61     45.25 o 
  -4   0   5     3911.28     4045.21     54.52 o 
  -3   0   5       41.41       32.60      7.05 o 
  -2   0   5     2816.58     2774.64     31.07 o 
  -1   0   5    14880.53    14833.44     68.96 o 
   0   0   5     6481.45     6844.05     44.46 o 
   1   0   5     3307.04     3259.65     26.57 o 
   2   0   5     6960.52     7247.58     67.90 o 
   3   0   5       29.43       26.21      4.11 o 
   4   0   5      602.38      605.52     15.40 o 
   5   0   5     2220.15     2211.39     29.52 o 
   6   0   5       43.72       42.88      5.14 o 
   7   0   5     3125.09     3217.59     56.94 o 
   8   0   5     1191.82     1187.20     42.39 o 
   9   0   5      233.67      246.59     35.56 o 
  10   0   5      119.30       75.59     21.93 o 
 -11   1   5      202.56      200.64     34.40 o 
 -10   1   5     1418.11     1449.89    109.38 o 
  -9   1   5      607.76      613.69     42.20 o 
  -8   1   5      575.21      600.50     29.77 o 
  -7   1   5      240.89      216.00     21.47 o 
  -6   1   5     3404.57     3508.07     83.32 o 
  -5   1   5     1860.39     1985.10     32.04 o 
  -4   1   5     6381.09     6317.54     77.52 o 
  -3   1   5     6453.81     6765.19     92.60 o 
  -2   1   5       53.38       43.86      6.01 o 
  -1   1   5     8525.57     8776.73     73.88 o 
   0   1   5     6251.43     6166.75     49.98 o 
   1   1   5       25.07       16.43      2.42 o 
   2   1   5     5867.18     6185.19     44.64 o 
   3   1   5      756.83      741.04     19.11 o 
   4   1   5       13.57       12.61      2.70 o 
   5   1   5     4361.97     4353.16     45.04 o 
   6   1   5     2497.71     2544.91     37.53 o 
   7   1   5      191.84      198.25     15.52 o 
   8   1   5      746.91      696.94     40.50 o 
   9   1   5      282.35      317.06     30.65 o 
  10   1   5        9.68       36.48     16.39 o 
  11   1   5     1746.35     1495.64    106.57 o 
 -11   2   5     1440.37     1526.72     93.76 o 
 -10   2   5      172.97      214.53     32.79 o 
  -9   2   5     1029.90     1119.39     71.75 o 
  -8   2   5      334.94      369.66     22.36 o 
  -7   2   5        0.99        8.60      3.27 o 
  -6   2   5     4267.39     4269.45     66.48 o 
  -5   2   5     3290.11     3343.97     63.23 o 
  -4   2   5     1454.83     1594.50     46.20 o 
  -3   2   5       50.22        9.57     12.42 o 
  -2   2   5     2149.69     2109.54     47.61 o 
  -1   2   5      675.16      711.00     22.03 o 
   0   2   5    11737.88    11836.39     84.02 o 
   1   2   5      105.00      106.05      7.03 o 
   2   2   5      513.76      506.12     24.84 o 
   3   2   5     4738.00     4616.01     76.02 o 
   4   2   5     2587.68     2425.83     64.34 o 
   5   2   5     1433.31     1435.84     23.16 o 
   6   2   5     1955.88     1960.38     33.74 o 
   7   2   5      164.12      141.55     12.17 o 
   8   2   5     1386.97     1344.55     40.90 o 
   9   2   5     2170.31     2229.57     73.16 o 
  10   2   5      758.42      741.40     73.82 o 
  11   2   5      663.12      645.42     53.38 o 
 -11   3   5     1270.88     1246.32     85.11 o 
 -10   3   5      166.86      174.24     29.91 o 
  -9   3   5     1485.11     1513.04     83.09 o 
  -8   3   5      722.52      787.95     32.23 o 
  -7   3   5     1869.83     1923.75     45.39 o 
  -6   3   5      603.80      580.46     18.62 o 
  -5   3   5     4482.90     4479.88     67.96 o 
  -4   3   5        6.03        9.45      5.20 o 
  -3   3   5       55.91       15.75     11.15 o 
  -2   3   5     3065.28     3001.58     50.21 o 
  -1   3   5      317.41      283.73     11.47 o 
   0   3   5     2633.82     2469.05     34.91 o 
   1   3   5     3477.61     3427.07     67.06 o 
   2   3   5     1114.17     1106.03     23.07 o 
   3   3   5      428.64      436.33     34.32 o 
   4   3   5     1146.83     1049.41     40.98 o 
   5   3   5      215.02      219.31     16.61 o 
   6   3   5     5352.21     5433.84    113.04 o 
   7   3   5     2561.50     2563.49     63.58 o 
   8   3   5       10.48        1.36      2.72 o 
   9   3   5     1555.46     1581.83     57.24 o 
  10   3   5      950.47     1050.08     48.93 o 
  11   3   5        4.31       -0.55     18.78 o 
 -10   4   5     1162.47     1142.90     76.95 o 
  -9   4   5       73.14       53.95     25.74 o 
  -8   4   5      151.89      148.72     19.76 o 
  -7   4   5     1000.95      969.09     39.12 o 
  -6   4   5        4.12        2.78      4.08 o 
  -5   4   5     2762.44     2738.03     41.27 o 
  -4   4   5     2077.07     2157.89     34.59 o 
  -3   4   5      668.07      673.02     18.85 o 
  -2   4   5      495.59      398.38     14.71 o 
  -1   4   5    16749.41    16712.28    116.06 o 
   0   4   5      210.56      229.64     12.91 o 
   1   4   5     2458.28     2411.49     39.35 o 
   2   4   5       67.01       43.26      5.39 o 
   3   4   5       59.89       62.17      5.97 o 
   4   4   5    11202.00    11136.01    120.04 o 
   5   4   5     2519.39     2453.73     39.13 o 
   6   4   5       62.93       64.23      7.25 o 
   7   4   5       86.42       91.19      9.34 o 
   8   4   5     1489.05     1505.51     62.18 o 
   9   4   5      253.59      231.15     23.12 o 
  10   4   5      859.67      872.77     46.98 o 
  11   4   5       65.03       74.34     19.00 o 
 -10   5   5      379.94      371.36     43.48 o 
  -9   5   5      122.18      146.29     26.64 o 
  -8   5   5        5.03       -3.67      5.35 o 
  -7   5   5      971.39      929.45     33.66 o 
  -6   5   5     4206.38     4056.70     87.28 o 
  -5   5   5       24.51       20.19      4.44 o 
  -4   5   5     1444.84     1548.25     31.99 o 
  -3   5   5     1962.50     1911.30     34.08 o 
  -2   5   5     1138.88     1180.09     28.09 o 
  -1   5   5     3767.47     3693.49     43.97 o 
   0   5   5      896.57      886.77     22.85 o 
   1   5   5     1397.48     1398.43     30.09 o 
   2   5   5     6282.11     6316.80     91.42 o 
   3   5   5     3822.78     3677.59     54.21 o 
   4   5   5      837.90      865.91     26.42 o 
   5   5   5     3333.66     3349.34     53.42 o 
   6   5   5     1089.28     1129.33     32.73 o 
   7   5   5      170.56      169.97     15.00 o 
   8   5   5      128.71      141.00     14.56 o 
   9   5   5      432.53      436.56     32.84 o 
  10   5   5       46.57       73.53     14.34 o 
  11   5   5      292.49      323.38     35.28 o 
 -10   6   5       89.84       50.88     33.80 o 
  -9   6   5      887.78      839.75     63.46 o 
  -8   6   5     1106.86     1094.02     68.80 o 
  -7   6   5      188.25      205.16     22.00 o 
  -6   6   5     3322.60     3295.27     90.58 o 
  -5   6   5     2460.81     2440.67     59.97 o 
  -4   6   5        2.73        4.97      3.04 o 
  -3   6   5     1899.58     1986.08     40.87 o 
  -2   6   5      750.26      730.03     26.73 o 
  -1   6   5     1827.44     1762.84     32.55 o 
   0   6   5     6542.32     6810.20     79.51 o 
   1   6   5       26.91       13.39      3.54 o 
   2   6   5       18.58       18.91      4.33 o 
   3   6   5     2326.29     2300.56     46.85 o 
   4   6   5     1821.97     1818.82     38.98 o 
   5   6   5      525.40      500.35     19.61 o 
   6   6   5      163.26      167.68     15.38 o 
   7   6   5      524.09      484.38     27.35 o 
   8   6   5      318.61      313.08     32.89 o 
   9   6   5     2230.55     2227.54    152.58 o 
  10   6   5      220.58      240.44     26.20 o 
  11   6   5      138.87      144.76     21.35 o 
  -9   7   5       36.33       36.21     13.43 o 
  -8   7   5     1573.14     1624.97     84.95 o 
  -7   7   5      533.85      491.34     37.32 o 
  -6   7   5      593.03      530.77     24.04 o 
  -5   7   5     1287.20     1198.36     40.84 o 
  -4   7   5       29.79       30.64      5.29 o 
  -3   7   5     2689.16     2683.42     62.38 o 
  -2   7   5     7601.05     7294.28     90.63 o 
  -1   7   5      264.02      260.97     13.80 o 
   0   7   5     1269.41     1272.43     31.43 o 
   1   7   5      496.48      497.76     21.64 o 
   2   7   5      821.99      830.26     27.90 o 
   3   7   5      900.76      878.72     26.60 o 
   4   7   5     1926.42     1947.64     48.35 o 
   5   7   5       34.65       37.26      6.45 o 
   6   7   5      109.97      102.15     10.97 o 
   7   7   5     2720.89     2789.42     98.21 o 
   8   7   5      460.81      480.95     42.63 o 
   9   7   5      465.51      492.30     45.04 o 
  10   7   5      709.13      718.09     75.44 o 
  -8   8   5      359.20      341.02     39.95 o 
  -7   8   5      700.55      744.34     57.86 o 
  -6   8   5      189.56      204.47     23.84 o 
  -5   8   5      752.74      710.76     33.82 o 
  -4   8   5      496.44      499.41     24.18 o 
  -3   8   5        3.41        2.72      2.66 o 
  -2   8   5     1469.80     1418.33     56.26 o 
  -1   8   5     1839.19     1801.66     39.02 o 
   0   8   5       20.58       26.78      4.41 o 
   1   8   5     2054.09     2114.47     46.75 o 
   2   8   5     1515.61     1537.86     52.27 o 
   3   8   5      103.66      118.71     12.97 o 
   4   8   5     3553.79     3658.96     82.12 o 
   5   8   5     1863.84     1815.20     65.83 o 
   6   8   5        3.11       -0.82      4.17 o 
   7   8   5      876.67      862.17     42.84 o 
   8   8   5     1608.43     1573.84     80.48 o 
   9   8   5      240.82      276.32     35.38 o 
  10   8   5      905.57      874.22     64.72 o 
  -8   9   5       58.14       34.13     19.13 o 
  -7   9   5     1674.81     1779.51     75.08 o 
  -6   9   5      498.81      531.48     40.68 o 
  -5   9   5       53.25       39.79     10.18 o 
  -4   9   5      599.11      562.58     27.39 o 
  -3   9   5      272.32      286.28     20.57 o 
  -2   9   5      849.22      811.45     34.42 o 
  -1   9   5      594.15      615.56     30.33 o 
   0   9   5      279.15      273.27     17.98 o 
   1   9   5       41.14       35.29      7.56 o 
   2   9   5     3848.26     3962.93     90.13 o 
   3   9   5     3573.25     3574.99     86.30 o 
   4   9   5      253.06      275.92     25.54 o 
   5   9   5      929.10      955.77     46.20 o 
   6   9   5      231.06      241.02     19.86 o 
   7   9   5      831.62      805.05     44.30 o 
   8   9   5     3615.01     3624.02    234.06 o 
   9   9   5       17.85       20.14     15.89 o 
  -6  10   5      331.87      318.07     44.03 o 
  -5  10   5      351.65      361.73     26.81 o 
  -4  10   5       21.42       10.88      6.60 o 
  -3  10   5     2020.58     2129.02     62.57 o 
  -2  10   5      917.03      898.71     39.06 o 
  -1  10   5      419.04      434.93     26.86 o 
   0  10   5     2279.71     2417.41     63.61 o 
   1  10   5      528.46      530.28     30.27 o 
   2  10   5      778.12      789.58     43.16 o 
   3  10   5     1294.35     1292.34     55.61 o 
   4  10   5      154.77      143.54     18.62 o 
   5  10   5      902.67      874.68     47.05 o 
   6  10   5      927.19      947.17     68.61 o 
   7  10   5      183.21      182.42     22.66 o 
   8  10   5      312.90      339.98     41.10 o 
  -5  11   5      892.38      917.98    104.64 o 
  -4  11   5      330.81      326.89     25.94 o 
  -3  11   5      928.15      873.85     37.51 o 
  -2  11   5     1340.54     1350.23     50.31 o 
  -1  11   5      538.19      541.57     31.85 o 
   0  11   5      145.17      135.89     15.64 o 
   1  11   5     1854.04     1863.41     70.43 o 
   2  11   5       13.65        2.71      4.98 o 
   3  11   5     2332.34     2387.68     80.55 o 
   4  11   5      782.90      815.84     47.74 o 
   5  11   5        3.55        0.88      6.46 o 
   6  11   5      294.87      310.53     30.36 o 
   7  11   5      403.92      370.43     33.85 o 
  -4  12   5     1461.67     1438.07    118.28 o 
  -3  12   5       18.02       10.20      6.48 o 
  -2  12   5      424.84      436.15     32.04 o 
  -1  12   5      313.88      326.47     25.80 o 
   0  12   5        1.53       -1.76      6.75 o 
   1  12   5     1364.91     1421.55     62.83 o 
   2  12   5      593.49      679.22     61.70 o 
   3  12   5       34.77       24.71      9.23 o 
   4  12   5       63.43       65.22     14.83 o 
   5  12   5      178.75      200.65     25.54 o 
   6  12   5       18.99       16.63     12.33 o 
  -2  13   5      306.05      291.95     30.73 o 
  -1  13   5      536.51      451.09     45.65 o 
   0  13   5      647.69      634.49     45.74 o 
   1  13   5       23.13       11.09      8.36 o 
   2  13   5      312.89      305.13     39.08 o 
   3  13   5       29.79       31.08     12.39 o 
   4  13   5        0.41       -5.91      9.96 o 
  -5  -9   6       14.41      -12.21     14.10 o 
  -4  -9   6      358.04      278.93     53.11 o 
  -3  -9   6      433.88      378.23     44.91 o 
  -2  -9   6     1040.05     1007.11     57.90 o 
  -1  -9   6      644.45      626.19     44.61 o 
   0  -9   6      263.32      231.21     48.16 o 
   1  -9   6       38.16       54.02     17.78 o 
   2  -9   6      923.61     1055.32     78.31 o 
   3  -9   6       24.63       27.22     18.97 o 
  -6  -8   6      198.62      202.35     27.46 o 
  -5  -8   6      107.45       75.49     16.39 o 
  -4  -8   6      996.95     1072.44     73.29 o 
  -3  -8   6     2096.28     2195.25    101.83 o 
  -2  -8   6        0.63        4.71     10.73 o 
  -1  -8   6       89.65       75.62     14.42 o 
   0  -8   6     1259.20     1278.35     59.23 o 
   1  -8   6      288.54      309.72     28.19 o 
   2  -8   6      989.61     1129.61    110.24 o 
   3  -8   6      174.14      168.79     43.36 o 
   4  -8   6       17.65      -24.67     17.41 o 
   5  -8   6      131.64      120.93     38.48 o 
  -8  -7   6      282.32      246.98     54.68 o 
  -7  -7   6       85.12       54.73     14.45 o 
  -6  -7   6      759.74      785.37     52.26 o 
  -5  -7   6     1662.82     1759.92     75.03 o 
  -4  -7   6      163.15      150.08     21.26 o 
  -3  -7   6      684.68      765.40     57.59 o 
  -2  -7   6     1088.86     1049.15     52.93 o 
  -1  -7   6       72.46       59.71     12.81 o 
   0  -7   6      173.78      192.01     21.71 o 
   1  -7   6      934.70     1008.18     48.20 o 
   2  -7   6      112.74      131.65     19.22 o 
   3  -7   6     1317.58     1268.37    109.95 o 
   4  -7   6      824.78      933.45     95.96 o 
   5  -7   6       37.37       63.67     25.82 o 
   6  -7   6      849.40      787.99     91.68 o 
  -8  -6   6     1154.93     1099.53     78.19 o 
  -7  -6   6     1532.35     1577.00     74.00 o 
  -6  -6   6        3.34       -4.27      9.25 o 
  -5  -6   6      804.99      890.15     51.12 o 
  -4  -6   6     1582.25     1728.26     68.04 o 
  -3  -6   6      801.11      834.09     57.10 o 
  -2  -6   6     1569.30     1653.59     68.94 o 
  -1  -6   6      255.50      235.89     16.14 o 
   0  -6   6        4.46       -6.43      4.34 o 
   1  -6   6     2237.27     2345.76    102.79 o 
   2  -6   6     1261.12     1241.19     41.40 o 
   3  -6   6        7.11        0.48      3.07 o 
   4  -6   6      123.27      126.36     32.53 o 
   5  -6   6      216.82      285.82     50.71 o 
   6  -6   6      207.01      230.95     46.12 o 
   7  -6   6     1825.31     1828.33    134.08 o 
  -9  -5   6        4.96       -2.73      8.07 o 
  -8  -5   6      398.47      410.91     36.93 o 
  -7  -5   6     1012.76     1083.14     56.42 o 
  -6  -5   6      753.87      783.28     40.19 o 
  -5  -5   6      357.50      358.49     26.09 o 
  -4  -5   6     1245.50     1256.68     42.78 o 
  -3  -5   6      106.43      109.88     12.78 o 
  -2  -5   6        7.14        4.97      2.65 o 
  -1  -5   6     5945.58     6075.14     81.42 o 
   0  -5   6     1105.58     1118.09     45.94 o 
   1  -5   6      981.37      988.36     36.85 o 
   2  -5   6     1280.19     1305.03     38.54 o 
   3  -5   6      133.42      124.15     11.58 o 
   4  -5   6      182.44      163.94     12.62 o 
   5  -5   6     1889.20     2138.18    128.71 o 
   6  -5   6       50.24       21.52     13.32 o 
   7  -5   6      477.44      535.19     67.86 o 
   8  -5   6      291.96      256.47     48.71 o 
  -9  -4   6      436.50      434.24     39.02 o 
  -8  -4   6        4.71        3.92      8.38 o 
  -7  -4   6      312.71      346.77     38.20 o 
  -6  -4   6     2394.69     2468.10     79.88 o 
  -5  -4   6        1.24        4.06      3.54 o 
  -4  -4   6      675.39      625.74     26.55 o 
  -3  -4   6     3026.78     3093.95     74.11 o 
  -2  -4   6      234.28      221.73     16.27 o 
  -1  -4   6       67.35       44.29     11.06 o 
   0  -4   6      557.85      560.84     21.98 o 
   1  -4   6       39.31       33.68     10.05 o 
   2  -4   6     4913.08     4895.04    108.13 o 
   3  -4   6     3002.48     3051.32     84.57 o 
   4  -4   6      106.59      100.06      6.78 o 
   5  -4   6     1862.91     2137.76    118.72 o 
   6  -4   6     1679.68     1912.33    115.52 o 
   7  -4   6       86.78      105.97     29.12 o 
   8  -4   6      208.69      152.88     34.57 o 
 -10  -3   6        0.29       12.79     14.30 o 
  -9  -3   6      532.67      552.18     42.75 o 
  -8  -3   6      689.37      704.59     56.82 o 
  -7  -3   6      470.44      445.26     42.07 o 
  -6  -3   6     1355.39     1280.06     68.20 o 
  -5  -3   6     2263.08     2152.66     49.42 o 
  -4  -3   6       88.22       87.28      8.51 o 
  -3  -3   6      165.64      179.90     16.88 o 
  -2  -3   6     1150.55     1155.93     28.86 o 
  -1  -3   6       30.90       19.68      3.46 o 
   0  -3   6     6299.15     6500.10     55.46 o 
   1  -3   6      205.32      218.82     10.60 o 
   2  -3   6       87.81       74.18      4.16 o 
   3  -3   6     1674.68     1706.99     86.27 o 
   4  -3   6     1516.00     1462.33     19.30 o 
   5  -3   6      150.65      163.08     19.33 o 
   6  -3   6     2127.47     2099.10    203.69 o 
   7  -3   6      156.06      182.26     34.54 o 
   8  -3   6       13.02       11.42      9.66 o 
   9  -3   6      981.17     1003.39     86.52 o 
 -10  -2   6      199.46      205.79     27.32 o 
  -9  -2   6        0.18        4.93     13.11 o 
  -8  -2   6      458.13      509.20     32.47 o 
  -7  -2   6     2260.76     2350.42     96.03 o 
  -6  -2   6       65.03       66.19      9.49 o 
  -5  -2   6      987.73      956.49     34.94 o 
  -4  -2   6       39.40       42.24      5.90 o 
  -3  -2   6        2.66        4.36      2.79 o 
  -2  -2   6     9987.09    10637.14    114.93 o 
  -1  -2   6     1070.40      979.71     19.65 o 
   0  -2   6      339.98      341.89     12.57 o 
   1  -2   6     3971.69     4176.18     44.89 o 
   2  -2   6     1770.01     1809.39     33.91 o 
   3  -2   6      112.45      128.76      9.73 o 
   4  -2   6     1435.72     1435.01     30.94 o 
   5  -2   6       46.70       50.21     11.91 o 
   6  -2   6     1877.12     1922.83     87.48 o 
   7  -2   6     1458.19     1596.66     63.43 o 
   8  -2   6      934.22     1080.12     79.27 o 
   9  -2   6       69.03       53.54     18.81 o 
 -11  -1   6       18.43      -10.19     10.32 o 
 -10  -1   6     1462.71     1483.32     90.18 o 
  -9  -1   6      789.97      809.28     63.18 o 
  -8  -1   6        2.91       13.12      5.29 o 
  -7  -1   6      657.77      666.22     50.36 o 
  -6  -1   6       41.50       48.41     12.92 o 
  -5  -1   6     2572.61     2448.05     45.77 o 
  -4  -1   6     2969.12     2967.01     47.94 o 
  -3  -1   6     1614.27     1583.47     36.70 o 
  -2  -1   6      366.56      346.73     16.93 o 
  -1  -1   6     7303.46     7467.93     64.82 o 
   0  -1   6      571.94      578.41     18.47 o 
   1  -1   6     1965.50     2047.15     31.65 o 
   2  -1   6     2334.94     2364.63     39.18 o 
   3  -1   6      721.60      741.37     29.81 o 
   4  -1   6     2839.22     2853.29     54.08 o 
   5  -1   6     2632.03     2419.59     48.09 o 
   6  -1   6     1198.44     1204.86     79.10 o 
   7  -1   6      316.57      291.81     34.66 o 
   8  -1   6      860.61      898.99     55.44 o 
   9  -1   6       36.83       29.47     13.04 o 
 -10   0   6        3.14       -0.29      7.97 o 
  -9   0   6      616.59      665.42     56.80 o 
  -8   0   6     1079.81     1097.92     40.76 o 
  -7   0   6     2561.52     2570.04     58.13 o 
  -6   0   6     5138.74     5266.75    131.20 o 
  -5   0   6       73.94       93.25     11.62 o 
  -4   0   6     1176.32     1195.84     24.78 o 
  -3   0   6     4320.17     4371.20     40.77 o 
  -2   0   6      570.47      528.67     21.46 o 
  -1   0   6    11651.19    12114.07     70.14 o 
   0   0   6        4.76       19.27      2.89 o 
   1   0   6     1030.18     1257.65     18.64 o 
   2   0   6     2722.46     2766.16     46.70 o 
   3   0   6     8892.04     8981.92     98.69 o 
   4   0   6       32.22       31.14      3.66 o 
   5   0   6     1410.20     1435.05     23.96 o 
   6   0   6      308.61      329.04     11.95 o 
   7   0   6       55.74       51.20      5.77 o 
   8   0   6      623.77      604.36     34.77 o 
   9   0   6     1361.49     1365.99     80.22 o 
 -10   1   6      164.72      150.17     28.91 o 
  -9   1   6     1780.60     1834.43     94.48 o 
  -8   1   6     2171.05     2234.82     51.03 o 
  -7   1   6       74.04       73.02      8.40 o 
  -6   1   6     1976.55     1960.87     79.67 o 
  -5   1   6     2442.41     2458.27     59.99 o 
  -4   1   6       49.65       65.24      8.28 o 
  -3   1   6     2886.85     2937.66     52.35 o 
  -2   1   6     4664.05     4655.43     48.44 o 
  -1   1   6     1448.96     1499.81     29.62 o 
   0   1   6    12225.64    12799.13     86.93 o 
   1   1   6     4264.37     4311.66     37.23 o 
   2   1   6      897.31      968.16     18.09 o 
   3   1   6     2118.47     2058.41     32.16 o 
   4   1   6      871.83      834.04     19.22 o 
   5   1   6      570.76      585.75     17.36 o 
   6   1   6      718.48      705.73     19.43 o 
   7   1   6     1947.47     2007.65     41.92 o 
   8   1   6      868.11      858.79     36.35 o 
   9   1   6      908.02      863.86    110.37 o 
  10   1   6       69.02       71.02     20.65 o 
 -10   2   6      434.39      437.65     48.78 o 
  -9   2   6       18.21       24.55     11.61 o 
  -8   2   6     2684.74     2388.01    179.03 o 
  -7   2   6      635.38      653.30     49.32 o 
  -6   2   6     1645.98     1536.71     57.57 o 
  -5   2   6     1597.67     1626.67     37.36 o 
  -4   2   6      776.96      771.18     33.13 o 
  -3   2   6     1462.96     1641.19     58.92 o 
  -2   2   6     8117.90     8281.93    123.13 o 
  -1   2   6     1474.52     1487.83     33.60 o 
   0   2   6     1534.11     1647.51     27.24 o 
   1   2   6       20.84        7.32      2.35 o 
   2   2   6     7098.83     7647.13     58.08 o 
   3   2   6     3598.63     3738.76     72.36 o 
   4   2   6     6406.01     6269.83     94.57 o 
   5   2   6      320.00      321.24     21.98 o 
   6   2   6       19.31       13.55      2.25 o 
   7   2   6     1616.36     1689.28     31.64 o 
   8   2   6      710.52      701.06     25.83 o 
   9   2   6     1102.26     1060.32     49.13 o 
  10   2   6      395.59      305.76     45.87 o 
 -10   3   6      308.63      391.12     45.89 o 
  -9   3   6      492.85      500.06     49.64 o 
  -8   3   6     1112.40     1205.42     73.34 o 
  -7   3   6     1679.79     1710.91     80.29 o 
  -6   3   6        1.09        1.44      3.14 o 
  -5   3   6     1038.30     1013.03     32.72 o 
  -4   3   6     3399.12     3194.55     61.25 o 
  -3   3   6     1115.75     1055.88     48.54 o 
  -2   3   6     1791.27     1742.19     48.81 o 
  -1   3   6     1643.55     1661.65     29.42 o 
   0   3   6      249.41      264.66     14.55 o 
   1   3   6     2947.80     3021.87     54.96 o 
   2   3   6     4364.68     4135.17     43.65 o 
   3   3   6      441.32      459.76     27.47 o 
   4   3   6     4943.19     5008.20    152.36 o 
   5   3   6      893.71      889.25     39.94 o 
   6   3   6      575.07      577.33     33.51 o 
   7   3   6      204.84      199.47      9.06 o 
   8   3   6     3662.05     3509.24    127.98 o 
   9   3   6      592.65      581.54     39.82 o 
  10   3   6      718.65      714.50     92.61 o 
  11   3   6      980.15      977.29     66.71 o 
 -10   4   6      155.86      149.14     28.99 o 
  -9   4   6      562.18      626.73     55.39 o 
  -8   4   6        0.22       -5.28      6.59 o 
  -7   4   6     1787.25     1838.57     66.91 o 
  -6   4   6     1012.65     1036.42     39.71 o 
  -5   4   6      292.80      277.31     19.39 o 
  -4   4   6     1258.76     1281.96     52.22 o 
  -3   4   6     2268.99     2116.88     57.50 o 
  -2   4   6      107.91      107.02      8.22 o 
  -1   4   6      678.90      570.16     16.08 o 
   0   4   6     5440.75     5350.34     69.83 o 
   1   4   6      546.97      527.32     18.38 o 
   2   4   6     1366.66     1272.39     25.94 o 
   3   4   6     4922.49     5057.44     79.38 o 
   4   4   6     1166.23     1210.38     40.49 o 
   5   4   6     1802.36     1753.85     60.92 o 
   6   4   6      688.60      684.09     33.43 o 
   7   4   6      639.43      590.29     28.72 o 
   8   4   6     2821.25     2745.51    120.31 o 
   9   4   6     1108.74     1139.27     50.89 o 
  10   4   6       14.28       10.97      6.61 o 
  11   4   6      121.68      109.30     22.65 o 
 -10   5   6      131.59      124.25     26.53 o 
  -9   5   6     1656.15     1738.05     98.06 o 
  -8   5   6      647.88      659.46     53.86 o 
  -7   5   6      289.28      314.80     28.91 o 
  -6   5   6       14.30        3.00      3.06 o 
  -5   5   6      894.77      851.39     23.10 o 
  -4   5   6       90.15       92.17      7.88 o 
  -3   5   6     7912.76     7875.56    124.23 o 
  -2   5   6     4371.74     4498.76     50.29 o 
  -1   5   6      157.93      176.54      9.21 o 
   0   5   6      658.39      618.61     23.54 o 
   1   5   6     4231.95     4344.82     58.41 o 
   2   5   6        2.32        1.10      1.92 o 
   3   5   6     1886.35     1880.97     37.31 o 
   4   5   6      215.71      227.94     12.19 o 
   5   5   6      989.99     1038.70     41.46 o 
   6   5   6     2293.28     2345.66     80.16 o 
   7   5   6     3915.26     3832.42    156.74 o 
   8   5   6      466.05      495.34     40.34 o 
   9   5   6     1503.16     1505.98     61.19 o 
  10   5   6      209.21      141.50     19.49 o 
  11   5   6       58.84       64.75     18.43 o 
  -9   6   6      132.08      134.26     27.05 o 
  -8   6   6     1241.81     1224.49     74.90 o 
  -7   6   6      459.57      485.96     36.75 o 
  -6   6   6       14.21        8.89      5.53 o 
  -5   6   6     1738.86     1738.48     38.73 o 
  -4   6   6     3237.88     3231.48     52.38 o 
  -3   6   6      560.63      589.40     21.78 o 
  -2   6   6     2114.68     2079.53     47.83 o 
  -1   6   6     1153.42     1199.13     26.67 o 
   0   6   6       66.64       72.94      7.57 o 
   1   6   6     7227.72     7388.38     76.22 o 
   2   6   6       11.43       11.12      3.26 o 
   3   6   6     1446.79     1468.26     33.83 o 
   4   6   6     2894.57     2928.83     52.74 o 
   5   6   6      578.28      522.74     24.64 o 
   6   6   6      127.14      126.41     12.31 o 
   7   6   6     1217.46     1223.42     55.75 o 
   8   6   6       39.46       49.56     17.21 o 
   9   6   6       68.63       98.76     20.14 o 
  10   6   6      966.51      901.20     51.57 o 
  11   6   6       85.21       92.64     18.40 o 
  -9   7   6      100.48      115.12     24.65 o 
  -8   7   6     1325.23     1320.38     65.43 o 
  -7   7   6     1522.90     1611.79     68.78 o 
  -6   7   6     2196.12     2300.76     78.05 o 
  -5   7   6       19.13        4.99      3.33 o 
  -4   7   6     4131.63     3956.25     98.93 o 
  -3   7   6      230.44      227.52     17.51 o 
  -2   7   6      361.65      356.21     21.56 o 
  -1   7   6      879.43      843.49     22.86 o 
   0   7   6       96.48       85.10      7.42 o 
   1   7   6     5153.29     5206.97     70.37 o 
   2   7   6     6768.56     6642.58     72.85 o 
   3   7   6        2.04        4.28      3.19 o 
   4   7   6      236.07      245.55     16.81 o 
   5   7   6      895.83      890.56     36.52 o 
   6   7   6        0.69        0.46      3.92 o 
   7   7   6     1016.58      995.51     56.56 o 
   8   7   6      915.82      933.84     60.10 o 
   9   7   6      134.60      138.04     24.34 o 
  10   7   6      349.37      366.65     40.62 o 
  -8   8   6        0.29        7.74      7.04 o 
  -7   8   6      222.46      232.54     26.99 o 
  -6   8   6     1373.41     1412.55     63.48 o 
  -5   8   6      136.72      136.90     18.24 o 
  -4   8   6     3077.69     3114.21     72.34 o 
  -3   8   6     1886.82     1934.89     73.64 o 
  -2   8   6      650.54      666.30     70.54 o 
  -1   8   6      672.64      701.10     30.35 o 
   0   8   6     2626.61     2656.01     52.08 o 
   1   8   6       50.63       44.82      7.67 o 
   2   8   6     3441.71     3496.39     74.82 o 
   3   8   6      177.48      176.98     15.36 o 
   4   8   6       13.56       11.82      5.46 o 
   5   8   6     2112.45     2147.10     62.42 o 
   6   8   6     2097.02     2184.35     64.11 o 
   7   8   6       66.54       71.79     16.95 o 
   8   8   6      734.02      831.66     59.08 o 
   9   8   6      136.67      126.16     34.17 o 
  10   8   6        3.09      -11.22      8.57 o 
  -8   9   6      252.86      233.09     34.84 o 
  -7   9   6        0.59       -0.06      6.14 o 
  -6   9   6      606.21      654.18     44.56 o 
  -5   9   6      634.47      665.96     40.94 o 
  -4   9   6     1039.04      998.60     42.79 o 
  -3   9   6     3297.71     3428.15    101.71 o 
  -2   9   6      696.78      684.38     28.42 o 
  -1   9   6      157.57      143.61     12.99 o 
   0   9   6     3004.53     3072.12     59.93 o 
   1   9   6      110.69      120.36     15.63 o 
   2   9   6     1004.16     1039.76     45.77 o 
   3   9   6     1342.56     1337.81     52.55 o 
   4   9   6      649.28      660.43     45.61 o 
   5   9   6       37.44       36.22      9.14 o 
   6   9   6     2729.89     2673.15    106.70 o 
   7   9   6      833.30      817.87     43.24 o 
   8   9   6        9.58       14.20     14.31 o 
   9   9   6      799.05      756.16     60.67 o 
  -7  10   6        1.16      -19.53     15.60 o 
  -6  10   6       81.15       72.41     18.64 o 
  -5  10   6     1848.01     1882.01     63.11 o 
  -4  10   6       27.90       27.94      7.85 o 
  -3  10   6      370.96      342.79     29.09 o 
  -2  10   6      162.09      158.29     16.90 o 
  -1  10   6      108.16       87.58     12.25 o 
   0  10   6      439.80      446.34     24.40 o 
   1  10   6     4805.02     4867.55    105.61 o 
   2  10   6       82.51       93.46     14.95 o 
   3  10   6      733.32      753.91     42.05 o 
   4  10   6      529.08      528.40     35.71 o 
   5  10   6      611.84      605.85     38.51 o 
   6  10   6     1213.19     1171.81     54.50 o 
   7  10   6      682.09      776.03     59.90 o 
   8  10   6        8.27       12.24      9.04 o 
   9  10   6      238.46      198.15     45.13 o 
  -5  11   6      790.95      846.88     71.45 o 
  -4  11   6      584.03      560.25     35.04 o 
  -3  11   6        7.83       10.52      9.18 o 
  -2  11   6      355.99      370.87     26.67 o 
  -1  11   6     1075.15     1095.99     45.61 o 
   0  11   6      150.61      174.01     18.20 o 
   1  11   6      387.96      378.53     26.84 o 
   2  11   6      359.85      351.20     30.25 o 
   3  11   6      385.87      375.41     31.91 o 
   4  11   6      611.55      619.74     40.98 o 
   5  11   6      830.01      861.35     64.56 o 
   6  11   6       46.42       61.14     13.47 o 
   7  11   6      773.68      829.63     64.81 o 
  -4  12   6     1006.59      831.34     87.60 o 
  -3  12   6      411.86      389.27     30.61 o 
  -2  12   6      137.03      134.77     16.58 o 
  -1  12   6      856.53      887.48     43.27 o 
   0  12   6      846.88      810.60     41.33 o 
   1  12   6        2.70       -3.04      6.48 o 
   2  12   6      461.69      396.55     34.22 o 
   3  12   6       75.99       97.59     17.62 o 
   4  12   6        0.35       -8.05      8.73 o 
   5  12   6      880.82      847.32     51.68 o 
   6  12   6      642.84      583.13     78.28 o 
  -2  13   6      312.04      285.02     35.41 o 
  -1  13   6       21.60       14.60      8.27 o 
   0  13   6     1142.97     1101.90     50.53 o 
   1  13   6      189.05      188.69     24.19 o 
   2  13   6      183.13      187.43     24.23 o 
   3  13   6      623.90      561.77     43.12 o 
   4  13   6      601.56      440.28     67.29 o 
  -3  -9   7      587.95      505.72     69.10 o 
  -2  -9   7       74.48      104.90     22.48 o 
  -1  -9   7       81.90       64.96     19.30 o 
   0  -9   7      341.81      367.14     62.85 o 
  -5  -8   7      359.16      394.39     45.07 o 
  -4  -8   7        7.72        0.83      7.62 o 
  -3  -8   7       18.23       -6.55      9.72 o 
  -2  -8   7      909.59      867.74     52.41 o 
  -1  -8   7      214.65      215.85     25.96 o 
   0  -8   7      600.97      668.79     44.04 o 
   1  -8   7     1061.63     1128.19     77.14 o 
   2  -8   7      210.94      156.83     29.07 o 
   3  -8   7      171.00      222.18     52.57 o 
   4  -8   7      416.77      430.12     70.33 o 
  -7  -7   7     1012.73     1043.84    110.46 o 
  -6  -7   7       15.96        6.91      7.29 o 
  -5  -7   7      282.73      281.89     30.58 o 
  -4  -7   7      122.30      131.58     19.90 o 
  -3  -7   7       63.64       54.66     12.87 o 
  -2  -7   7     2493.10     2485.91     70.37 o 
  -1  -7   7     1130.16     1206.28     57.37 o 
   0  -7   7       43.33       39.40     10.28 o 
   1  -7   7      186.50      222.82     23.40 o 
   2  -7   7     1052.01     1007.17    100.54 o 
   3  -7   7       14.22        1.79      8.85 o 
   4  -7   7      789.19      777.96     89.81 o 
   5  -7   7      230.37      204.83     46.35 o 
  -8  -6   7      130.61      103.10     35.52 o 
  -7  -6   7      493.13      522.23     43.63 o 
  -6  -6   7      260.40      270.41     30.46 o 
  -5  -6   7      358.89      419.06     36.26 o 
  -4  -6   7     1467.10     1578.51     66.99 o 
  -3  -6   7     1970.19     2029.34     72.57 o 
  -2  -6   7      404.28      392.26     26.55 o 
  -1  -6   7     3914.03     4029.13     99.23 o 
   0  -6   7        6.10        3.80      5.00 o 
   1  -6   7       96.25       94.75     17.63 o 
   2  -6   7     1491.53     1571.81    114.22 o 
   3  -6   7      537.52      546.64     69.02 o 
   4  -6   7      355.26      334.04     55.55 o 
   5  -6   7      574.32      510.63     69.63 o 
   6  -6   7      438.40      374.60     59.60 o 
   7  -6   7       57.72       49.14     23.17 o 
  -9  -5   7      971.48      887.78     95.92 o 
  -8  -5   7      579.01      549.91     43.40 o 
  -7  -5   7      609.21      610.61     43.40 o 
  -6  -5   7     3134.14     3177.68     91.41 o 
  -5  -5   7      422.56      452.78     34.61 o 
  -4  -5   7        6.79        1.09      3.39 o 
  -3  -5   7     1785.04     1813.89     60.08 o 
  -2  -5   7      490.05      472.99     21.55 o 
  -1  -5   7     1037.47     1093.91     32.09 o 
   0  -5   7      815.03      861.10     42.14 o 
   1  -5   7      845.86      823.56     27.45 o 
   2  -5   7        7.55       12.45      3.62 o 
   3  -5   7     3044.10     3210.18     81.16 o 
   4  -5   7        3.92        2.29      6.02 o 
   5  -5   7      528.37      519.13     64.84 o 
   6  -5   7      194.42      246.00     45.69 o 
   7  -5   7      132.86       97.74     29.21 o 
   8  -5   7      564.77      561.16     71.60 o 
  -9  -4   7      382.35      337.07     42.38 o 
  -8  -4   7     2356.63     2429.43     89.26 o 
  -7  -4   7      387.44      355.68     39.71 o 
  -6  -4   7     1643.35     1605.84     78.95 o 
  -5  -4   7     1376.82     1384.07     58.26 o 
  -4  -4   7      159.78      159.37     15.80 o 
  -3  -4   7     1812.20     1846.16     58.93 o 
  -2  -4   7     3788.36     3643.28     64.89 o 
  -1  -4   7       43.55       43.79      6.03 o 
   0  -4   7     1907.37     1977.27     40.61 o 
   1  -4   7       55.22       58.03      5.54 o 
   2  -4   7     2447.41     2188.51     31.10 o 
   3  -4   7      818.92      817.90     40.19 o 
   4  -4   7      628.95      628.66     27.66 o 
   5  -4   7      179.27      217.55     38.36 o 
   6  -4   7      820.65      897.78     80.26 o 
   7  -4   7     2314.70     2383.12    134.75 o 
   8  -4   7       31.02       17.64     13.34 o 
  -9  -3   7      277.77      251.28     36.89 o 
  -8  -3   7     1237.50     1350.04     80.60 o 
  -7  -3   7      122.93      146.73     25.05 o 
  -6  -3   7      620.03      583.27     52.63 o 
  -5  -3   7     1781.39     1641.86     84.68 o 
  -4  -3   7     1885.26     1725.12     62.94 o 
  -3  -3   7      212.36      204.95     18.85 o 
  -2  -3   7     3106.43     3081.02     52.12 o 
  -1  -3   7     1201.75     1208.20     28.18 o 
   0  -3   7        3.06        2.83      2.67 o 
   1  -3   7     1280.02     1301.46     25.87 o 
   2  -3   7      846.83      813.80     21.06 o 
   3  -3   7      920.25      891.35     20.37 o 
   4  -3   7     7089.03     6712.70    173.98 o 
   5  -3   7      854.74      845.84     28.83 o 
   6  -3   7        5.81       27.93     13.07 o 
   7  -3   7      849.32     1000.50     80.20 o 
   8  -3   7      657.92      701.82     69.13 o 
 -10  -2   7      681.52      663.61     62.35 o 
  -9  -2   7      735.13      785.51     90.66 o 
  -8  -2   7      505.96      514.32     49.55 o 
  -7  -2   7     1648.50     1743.89     84.99 o 
  -6  -2   7      270.09      244.61     18.22 o 
  -5  -2   7        0.92        5.57      3.34 o 
  -4  -2   7      678.82      648.05     23.10 o 
  -3  -2   7      738.01      685.18     32.30 o 
  -2  -2   7      859.70      826.41     24.18 o 
  -1  -2   7      956.45      974.34     20.96 o 
   0  -2   7      394.62      446.96     20.33 o 
   1  -2   7     1121.48     1124.50     26.54 o 
   2  -2   7     5831.36     5856.58     95.36 o 
   3  -2   7     2339.94     2450.20     45.99 o 
   4  -2   7     3594.83     3606.93     59.66 o 
   5  -2   7      736.97      730.44     44.49 o 
   6  -2   7      318.76      280.97     30.39 o 
   7  -2   7      612.38      609.73     56.99 o 
   8  -2   7     2230.56     2266.40    113.94 o 
 -10  -1   7      191.24      211.67     34.54 o 
  -9  -1   7     1900.79     1997.27    101.64 o 
  -8  -1   7     1262.97     1172.40     73.32 o 
  -7  -1   7      839.43      871.42     59.74 o 
  -6  -1   7      645.33      616.55     26.83 o 
  -5  -1   7     1288.55     1251.45     36.72 o 
  -4  -1   7       44.24       46.39      6.20 o 
  -3  -1   7     1671.89     1705.47     42.74 o 
  -2  -1   7      175.07      166.91     12.48 o 
  -1  -1   7     6030.83     6371.73     70.99 o 
   0  -1   7     3635.61     3664.78     54.54 o 
   1  -1   7     2431.67     2553.38     35.25 o 
   2  -1   7     1978.83     1969.83     43.73 o 
   3  -1   7     1498.25     1552.74     38.16 o 
   4  -1   7        4.77        8.50      3.66 o 
   5  -1   7     1343.01     1303.90     36.00 o 
   6  -1   7      139.71      126.37     15.76 o 
   7  -1   7        0.24       -6.39      4.45 o 
 -10   0   7      133.19      157.13     30.24 o 
  -9   0   7      424.50      428.30     46.69 o 
  -8   0   7      353.47      390.93     42.18 o 
  -7   0   7       60.22       41.53     12.70 o 
  -6   0   7       97.51       91.54     18.30 o 
  -5   0   7     3144.74     3023.53     66.92 o 
  -4   0   7      249.85      263.80     10.62 o 
  -3   0   7     4755.30     4746.39     55.65 o 
  -2   0   7     4800.40     4998.37     70.13 o 
  -1   0   7       83.19       72.11      5.90 o 
   0   0   7     1403.76     1523.66     26.44 o 
   1   0   7     2498.06     2443.82     33.75 o 
   2   0   7      721.05      755.20     23.16 o 
   3   0   7     3755.25     3872.30     58.74 o 
   4   0   7      983.55     1028.26     35.47 o 
   5   0   7       78.36       62.32      6.80 o 
   6   0   7       86.29       77.33      6.61 o 
   7   0   7     2225.61     2300.70     56.16 o 
   8   0   7       69.05       42.48     25.79 o 
 -10   1   7     1334.12     1335.84     86.87 o 
  -9   1   7       58.30       31.07     13.22 o 
  -8   1   7     1628.54     1782.31     89.23 o 
  -7   1   7      389.14      378.41     38.45 o 
  -6   1   7      385.68      386.16     36.67 o 
  -5   1   7     1686.95     1637.90     83.95 o 
  -4   1   7     5336.57     5188.27     45.01 o 
  -3   1   7        4.49        2.87      1.81 o 
  -2   1   7     1254.55     1248.75     40.76 o 
  -1   1   7     1237.47     1313.64     35.55 o 
   0   1   7       42.89       54.40      5.49 o 
   1   1   7     2078.60     1906.83     26.98 o 
   2   1   7     2018.95     2164.33     31.57 o 
   3   1   7     2264.23     2404.59     28.76 o 
   4   1   7     1316.65     1318.79     20.85 o 
   5   1   7     3332.77     3369.36     41.28 o 
   6   1   7       33.86       33.33      4.15 o 
   7   1   7      677.98      673.97     24.90 o 
   8   1   7      731.10      747.01     26.37 o 
   9   1   7      175.76      158.73     27.26 o 
 -10   2   7      972.73     1064.43     77.79 o 
  -9   2   7      552.30      631.31     56.13 o 
  -8   2   7      206.22      202.17     32.66 o 
  -7   2   7     1738.13     1787.18     83.93 o 
  -6   2   7     3124.81     3146.73     94.85 o 
  -5   2   7      158.87      154.48     16.24 o 
  -4   2   7     4265.03     4287.23     55.01 o 
  -3   2   7       24.04       47.31      8.68 o 
  -2   2   7      969.12      873.44     29.56 o 
  -1   2   7     3032.95     3127.03     46.69 o 
   0   2   7     1832.88     1817.65     33.12 o 
   1   2   7      134.68      106.20      7.71 o 
   2   2   7     2115.74     2046.93     34.15 o 
   3   2   7     1779.24     1904.56     40.71 o 
   4   2   7      134.94      149.53     15.54 o 
   5   2   7     1420.99     1418.83     47.66 o 
   6   2   7      460.42      476.31     22.72 o 
   7   2   7     1303.94     1220.30     75.26 o 
   8   2   7     3586.49     3787.59     85.80 o 
   9   2   7      172.20      220.95     34.96 o 
 -10   3   7      673.24      660.42     61.32 o 
  -9   3   7     1621.71     1780.95     94.89 o 
  -8   3   7      151.99      131.89     39.30 o 
  -7   3   7        8.86        2.05      5.82 o 
  -6   3   7     1010.90     1018.15     46.28 o 
  -5   3   7       90.28       87.83     11.29 o 
  -4   3   7     3168.36     3073.88     57.58 o 
  -3   3   7     4782.23     4828.18     88.26 o 
  -2   3   7      454.88      421.02     16.43 o 
  -1   3   7     1017.71     1073.22     37.50 o 
   0   3   7    11853.78    12081.34    102.88 o 
   1   3   7      523.59      490.13     18.72 o 
   2   3   7     1277.39     1170.45     25.55 o 
   3   3   7     2954.14     3146.02     58.37 o 
   4   3   7      178.79      189.63     18.72 o 
   5   3   7     1552.61     1542.45     56.17 o 
   6   3   7     5316.78     5202.86    182.48 o 
   7   3   7       66.93       71.24     10.03 o 
   8   3   7      495.84      497.28     27.85 o 
   9   3   7      762.71      809.44     46.11 o 
  10   3   7        0.42       -9.66      7.57 o 
  11   3   7      449.99      495.74     71.84 o 
 -10   4   7       37.86       42.71     15.75 o 
  -9   4   7      736.29      777.22     63.25 o 
  -8   4   7      212.29      209.64     31.01 o 
  -7   4   7        0.46        1.42      4.59 o 
  -6   4   7     1009.83     1055.73     48.70 o 
  -5   4   7     2979.61     2891.23     65.08 o 
  -4   4   7      168.09      172.92     15.54 o 
  -3   4   7     3305.08     3323.79     57.89 o 
  -2   4   7     1810.91     1791.27     34.06 o 
  -1   4   7       42.16       27.26      5.00 o 
   0   4   7     6085.13     6128.61     72.19 o 
   1   4   7     3924.28     3878.30     45.99 o 
   2   4   7       50.51       45.53      7.62 o 
   3   4   7     4456.07     4473.46    120.27 o 
   4   4   7     8008.00     8318.07    131.62 o 
   5   4   7       46.94       56.80     18.77 o 
   6   4   7     1328.80     1352.24     56.15 o 
   7   4   7      873.59      872.90     64.07 o 
   8   4   7      318.08      327.97     31.76 o 
   9   4   7     1873.27     1828.44     84.55 o 
  10   4   7      101.13      124.84     17.68 o 
  11   4   7       47.20       70.31     27.42 o 
 -10   5   7      623.85      647.36     84.62 o 
  -9   5   7      183.90      196.83     31.50 o 
  -8   5   7      812.81      833.20     62.49 o 
  -7   5   7     1776.80     1693.19     67.68 o 
  -6   5   7        3.53       -0.57      4.96 o 
  -5   5   7     3917.49     4051.82     93.86 o 
  -4   5   7      555.70      602.26     33.79 o 
  -3   5   7       41.41       41.60      5.90 o 
  -2   5   7     1545.80     1539.29     30.73 o 
  -1   5   7     2767.80     2640.16     39.03 o 
   0   5   7     2446.60     2529.74     49.08 o 
   1   5   7    12393.11    12749.79    113.01 o 
   2   5   7       95.12       62.03      5.76 o 
   3   5   7      100.52      103.07      8.42 o 
   4   5   7     1530.71     1533.06     58.48 o 
   5   5   7      425.32      378.30     25.74 o 
   6   5   7     1692.97     1740.10     71.03 o 
   7   5   7     1025.94     1083.01     57.90 o 
   8   5   7       57.07       55.11     13.87 o 
   9   5   7       36.42       22.69      8.33 o 
  10   5   7     3052.81     2869.61     88.28 o 
  11   5   7      133.34      128.53     35.25 o 
  -9   6   7      148.47      169.95     30.06 o 
  -8   6   7        7.66        5.68      8.82 o 
  -7   6   7     1140.69     1206.85     58.73 o 
  -6   6   7     1110.22     1107.71     53.65 o 
  -5   6   7     1183.62     1118.74     34.26 o 
  -4   6   7     3207.74     3242.35     52.67 o 
  -3   6   7      304.35      313.78     16.84 o 
  -2   6   7      524.59      502.66     16.71 o 
  -1   6   7     3722.55     3649.96     45.58 o 
   0   6   7     1980.12     1947.33     45.96 o 
   1   6   7      260.29      227.95     18.15 o 
   2   6   7      376.21      370.78     15.50 o 
   3   6   7       67.73       68.13      9.82 o 
   4   6   7     1332.78     1328.39     33.26 o 
   5   6   7     3405.27     3482.71     99.37 o 
   6   6   7      509.54      509.04     39.71 o 
   7   6   7      307.47      306.49     32.31 o 
   8   6   7     1004.36     1066.94    107.31 o 
   9   6   7      114.27      126.71     22.35 o 
  10   6   7      288.53      340.16     31.72 o 
  -9   7   7     1010.62     1008.43     74.37 o 
  -8   7   7       19.53       -2.82      7.46 o 
  -7   7   7      573.79      607.74     43.14 o 
  -6   7   7     1913.57     2062.52     75.67 o 
  -5   7   7        9.32       13.79      4.65 o 
  -4   7   7     1134.94     1173.48     36.61 o 
  -3   7   7     1509.44     1542.01     42.34 o 
  -2   7   7     1606.39     1592.60     39.24 o 
  -1   7   7      560.91      372.80    101.42 o 
   0   7   7      967.12      949.55     30.80 o 
   1   7   7      100.11       78.90      8.73 o 
   2   7   7      867.54      876.49     28.05 o 
   3   7   7      424.94      401.95     20.84 o 
   4   7   7      470.82      471.27     22.51 o 
   5   7   7     3214.85     3292.42     65.80 o 
   6   7   7     1697.18     1801.56     77.66 o 
   7   7   7        5.81       14.78      8.93 o 
   8   7   7       95.36      103.35     31.84 o 
   9   7   7      665.38      718.47     55.61 o 
  10   7   7       89.19       91.89     20.64 o 
  -8   8   7      565.82      524.15     43.08 o 
  -7   8   7       21.32       -1.24     10.57 o 
  -6   8   7     2354.57     2488.47     86.28 o 
  -5   8   7     1209.66     1303.01     59.92 o 
  -4   8   7      262.48      201.00     28.06 o 
  -3   8   7       11.20       12.98      4.61 o 
  -2   8   7     1039.95     1007.62     55.23 o 
  -1   8   7      251.96      243.31     20.58 o 
   0   8   7     2007.77     1990.37     45.60 o 
   1   8   7      341.07      355.21     21.44 o 
   2   8   7       15.16        7.11      6.21 o 
   3   8   7     1896.37     1888.65     66.65 o 
   4   8   7     2472.99     2463.94     64.97 o 
   5   8   7       99.67       98.99     13.07 o 
   6   8   7     1202.80     1213.96     45.40 o 
   7   8   7        4.84       21.27     10.29 o 
   8   8   7       73.04       72.07     18.62 o 
   9   8   7     1959.22     2040.25    165.67 o 
  10   8   7      545.86      534.84     70.59 o 
  -7   9   7      259.61      230.28     28.36 o 
  -6   9   7        0.25       -9.14      6.09 o 
  -5   9   7      513.81      543.73     40.39 o 
  -4   9   7      271.74      278.04     26.21 o 
  -3   9   7        0.83        2.03      2.86 o 
  -2   9   7     1960.69     2072.92     64.11 o 
  -1   9   7     2132.03     2080.09     49.38 o 
   0   9   7      308.40      297.28     16.93 o 
   1   9   7     2121.76     2171.57     65.95 o 
   2   9   7     1215.17     1297.40     51.19 o 
   3   9   7      734.28      742.14     38.87 o 
   4   9   7     1249.43     1324.49     51.83 o 
   5   9   7      232.32      224.38     21.35 o 
   6   9   7      606.27      603.75     39.27 o 
   7   9   7      868.96      932.65     63.30 o 
   8   9   7      376.86      406.86     43.55 o 
   9   9   7       13.48       32.50     12.99 o 
  -7  10   7      960.01      987.24     95.06 o 
  -6  10   7       14.08        3.26      5.31 o 
  -5  10   7      460.57      470.06     36.26 o 
  -4  10   7      550.72      545.30     38.23 o 
  -3  10   7      681.51      719.56     36.54 o 
  -2  10   7     1815.63     1802.98     56.54 o 
  -1  10   7     3613.41     3641.17     79.09 o 
   0  10   7       32.06       25.36      6.24 o 
   1  10   7        3.60        7.56      8.28 o 
   2  10   7     1571.59     1682.72     62.24 o 
   3  10   7      903.14      862.48     44.71 o 
   4  10   7     2102.85     2194.50     89.82 o 
   5  10   7     1432.11     1416.58     58.25 o 
   6  10   7      108.42       85.45     14.19 o 
   7  10   7      110.70      100.58     21.38 o 
   8  10   7      475.09      489.77     49.21 o 
   9  10   7      300.69      228.36     50.57 o 
  -5  11   7      459.94      439.82     32.51 o 
  -4  11   7      455.83      491.70     33.49 o 
  -3  11   7     1159.13     1156.20     48.54 o 
  -2  11   7        1.87        6.09      6.91 o 
  -1  11   7     2089.74     2149.87     64.35 o 
   0  11   7      912.77      897.82     41.42 o 
   1  11   7      218.77      206.50     20.11 o 
   2  11   7     1192.29     1211.49     56.28 o 
   3  11   7     1539.54     1546.54     63.85 o 
   4  11   7       14.51       11.93      6.76 o 
   5  11   7       18.18       25.84      9.08 o 
   6  11   7      504.24      508.87     49.19 o 
   7  11   7       33.58       21.96     12.20 o 
  -4  12   7       77.51       74.65     17.93 o 
  -3  12   7      605.24      591.15     36.19 o 
  -2  12   7      639.29      620.36     36.59 o 
  -1  12   7      316.82      289.43     24.74 o 
   0  12   7      383.43      381.92     28.61 o 
   1  12   7      323.51      332.37     26.74 o 
   2  12   7       18.92       18.31      7.78 o 
   3  12   7     1500.78     1546.75     67.59 o 
   4  12   7      207.40      187.06     23.73 o 
   5  12   7      296.41      262.95     28.44 o 
   6  12   7      163.63      172.96     42.66 o 
  -2  13   7      611.89      555.13     43.05 o 
  -1  13   7      127.29      111.04     15.78 o 
   0  13   7       28.36       31.20     10.37 o 
   1  13   7      130.43      107.26     18.90 o 
   2  13   7      168.11      191.43     21.40 o 
   3  13   7      247.94      254.86     28.99 o 
   4  13   7     1041.41     1020.66     85.91 o 
  -4  -8   8      427.59      484.62     96.55 o 
  -3  -8   8      364.75      308.12     54.90 o 
  -2  -8   8      315.97      293.41     31.58 o 
  -1  -8   8      396.00      371.90     34.47 o 
   0  -8   8       39.91       30.43     10.41 o 
   1  -8   8      803.20      893.28     70.25 o 
   2  -8   8      412.98      422.71     48.89 o 
  -6  -7   8      638.38      539.59     77.17 o 
  -5  -7   8      236.08      207.72     27.40 o 
  -4  -7   8      375.19      359.70     34.56 o 
  -3  -7   8      233.81      245.04     27.00 o 
  -2  -7   8        7.33       -0.05      4.24 o 
  -1  -7   8     1347.72     1287.38     61.29 o 
   0  -7   8       39.51       39.47     11.55 o 
   1  -7   8       89.32       50.83     13.43 o 
   2  -7   8     3251.82     3329.41    187.50 o 
   3  -7   8      579.03      648.27     83.69 o 
   4  -7   8      221.20      267.90     54.94 o 
  -7  -6   8        2.49      -12.02     14.32 o 
  -6  -6   8      483.78      470.97     34.04 o 
  -5  -6   8      159.01      171.44     19.14 o 
  -4  -6   8       65.85       51.65     13.10 o 
  -3  -6   8     1421.49     1410.02     62.46 o 
  -2  -6   8      632.41      614.16     34.10 o 
  -1  -6   8      121.32      138.24     20.73 o 
   0  -6   8     2169.12     2187.67     73.94 o 
   1  -6   8     1185.19     1200.06     53.47 o 
   2  -6   8      112.21      113.27     31.24 o 
   3  -6   8      586.80      592.05     74.76 o 
   4  -6   8       41.72       31.37     17.75 o 
   5  -6   8      399.63      412.32     63.05 o 
   6  -6   8      637.98      602.99     78.32 o 
  -8  -5   8      191.33      205.07     33.80 o 
  -7  -5   8       71.14       60.42     13.98 o 
  -6  -5   8      183.33      166.25     19.50 o 
  -5  -5   8     2010.36     2100.49     75.75 o 
  -4  -5   8      265.05      263.62     25.58 o 
  -3  -5   8     1799.10     1846.63     62.10 o 
  -2  -5   8     2767.99     2602.77     80.93 o 
  -1  -5   8      664.14      662.36     32.31 o 
   0  -5   8      804.18      846.04     43.58 o 
   1  -5   8       18.21       17.50      5.16 o 
   2  -5   8      696.21      719.72     44.70 o 
   3  -5   8     1824.65     1903.36     66.32 o 
   4  -5   8      441.23      452.39     61.03 o 
   5  -5   8      166.11      173.28     38.94 o 
   6  -5   8       33.10       32.65     16.87 o 
   7  -5   8      507.35      430.69     61.73 o 
  -9  -4   8        1.18       -9.71     10.70 o 
  -8  -4   8      514.49      465.90     48.88 o 
  -7  -4   8      726.38      694.99     56.26 o 
  -6  -4   8      745.22      748.01     55.16 o 
  -5  -4   8     1221.78     1281.44     57.69 o 
  -4  -4   8     1618.14     1695.00     62.69 o 
  -3  -4   8        0.82        2.92      7.02 o 
  -2  -4   8      463.64      455.39     28.73 o 
  -1  -4   8     1784.71     1789.65     45.19 o 
   0  -4   8       36.98       34.38      7.46 o 
   1  -4   8     4569.76     4669.05    134.98 o 
   2  -4   8      230.27      228.06     26.22 o 
   3  -4   8        5.08        4.24      3.47 o 
   4  -4   8        3.57       21.33     12.94 o 
   5  -4   8      304.69      318.53     47.86 o 
   6  -4   8        0.58      -18.12     12.08 o 
   7  -4   8      747.63      721.86     75.47 o 
  -9  -3   8      919.27      885.44     79.21 o 
  -8  -3   8       94.39       74.57     33.05 o 
  -7  -3   8     1850.78     1886.27    134.20 o 
  -6  -3   8     1899.25     2054.03     90.21 o 
  -5  -3   8       21.11       25.74      7.88 o 
  -4  -3   8     1679.52     1684.45     66.11 o 
  -3  -3   8       74.39       55.78      7.76 o 
  -2  -3   8      290.81      322.16     20.18 o 
  -1  -3   8     1610.33     1721.00     50.91 o 
   0  -3   8     2130.44     2212.97     37.83 o 
   1  -3   8       29.70       26.16      4.04 o 
   2  -3   8       29.95       23.68      3.98 o 
   3  -3   8     3242.58     2969.34     43.38 o 
   4  -3   8      576.97      522.93     24.50 o 
   5  -3   8      476.17      583.64     59.47 o 
   6  -3   8      166.39      190.51     34.77 o 
   7  -3   8      395.69      358.64     47.99 o 
  -9  -2   8      749.23      847.72     68.35 o 
  -8  -2   8       19.81        2.45      7.79 o 
  -7  -2   8      109.70      123.61     23.47 o 
  -6  -2   8     2136.96     2262.34    109.55 o 
  -5  -2   8      656.55      599.58     42.20 o 
  -4  -2   8     3043.77     2895.91    120.60 o 
  -3  -2   8     1801.56     1771.54     54.92 o 
  -2  -2   8     1222.35     1215.73     54.29 o 
  -1  -2   8      269.80      257.60     11.81 o 
   0  -2   8     2071.84     2240.74     39.85 o 
   1  -2   8       15.23       17.99      3.61 o 
   2  -2   8     2401.71     2391.35     74.47 o 
   3  -2   8      249.00      239.62     15.67 o 
   4  -2   8     3751.12     3542.80     64.46 o 
   5  -2   8      949.07      841.20     26.91 o 
   6  -2   8     3808.30     4228.35    146.57 o 
   7  -2   8      508.27      556.24     54.69 o 
  -9  -1   8      260.48      278.69     39.04 o 
  -8  -1   8      291.12      301.61     38.65 o 
  -7  -1   8       99.85       99.91     21.09 o 
  -6  -1   8      975.65      903.47     74.31 o 
  -5  -1   8     2579.51     2401.28    113.07 o 
  -4  -1   8      458.80      461.19     29.07 o 
  -3  -1   8      214.73      231.64     18.19 o 
  -2  -1   8      957.03     1024.56     29.92 o 
  -1  -1   8      967.82     1028.29     27.24 o 
   0  -1   8     2459.18     2601.62     46.17 o 
   1  -1   8     2271.39     2289.14     35.85 o 
   2  -1   8      296.95      294.50     16.12 o 
   3  -1   8      750.13      746.70     25.07 o 
   4  -1   8     9398.96     8921.33    455.65 o 
   5  -1   8        3.76        1.72      3.26 o 
   6  -1   8     1026.01      987.59    104.61 o 
  -9   0   8      126.00      125.65     26.97 o 
  -8   0   8      888.03      983.92    112.13 o 
  -7   0   8     1895.32     1910.29     89.94 o 
  -6   0   8      778.78      727.61     38.26 o 
  -5   0   8      466.97      461.52     20.52 o 
  -4   0   8      377.95      351.35     14.49 o 
  -3   0   8        5.31        1.16      2.98 o 
  -2   0   8      439.17      442.46     21.62 o 
  -1   0   8     4567.38     4711.05     47.75 o 
   0   0   8      145.69      182.63     11.21 o 
   1   0   8     6359.14     6804.25     66.09 o 
   2   0   8     3062.41     3220.89     51.84 o 
   3   0   8        4.44        4.27      2.64 o 
   4   0   8      144.72      145.57     14.38 o 
   5   0   8     2079.15     2126.49    137.00 o 
   6   0   8     3079.83     2903.35     64.17 o 
   7   0   8     1131.36     1164.62     83.27 o 
 -10   1   8     1156.64     1258.49    124.48 o 
  -9   1   8      313.24      346.90     43.13 o 
  -8   1   8     1589.86     1568.95     86.41 o 
  -7   1   8     1105.15     1053.87     66.75 o 
  -6   1   8     2295.86     2417.28     94.25 o 
  -5   1   8     1352.65     1341.09     46.27 o 
  -4   1   8     1692.21     1636.98     27.44 o 
  -3   1   8     1995.33     2075.78     36.45 o 
  -2   1   8        5.81        4.75      2.29 o 
  -1   1   8     6504.91     6652.99     71.07 o 
   0   1   8     2319.73     2372.67     38.79 o 
   1   1   8      512.82      529.24     15.28 o 
   2   1   8      259.93      258.53     10.94 o 
   3   1   8      993.80      981.65     32.16 o 
   4   1   8       83.83       79.35      5.42 o 
   5   1   8     7012.58     6845.58     53.39 o 
   6   1   8      125.64      130.66      7.96 o 
   7   1   8       79.87       82.31      6.95 o 
 -10   2   8        9.52       15.81     14.36 o 
  -9   2   8      542.93      495.60     51.70 o 
  -8   2   8      204.41      257.46     34.42 o 
  -7   2   8       10.25        0.15      6.03 o 
  -6   2   8     2059.68     2160.22     77.08 o 
  -5   2   8     1032.94     1018.69     42.64 o 
  -4   2   8      729.78      705.66     36.88 o 
  -3   2   8     3679.18     3591.34     71.70 o 
  -2   2   8     2649.13     2666.64     55.33 o 
  -1   2   8     1451.89     1515.29     39.34 o 
   0   2   8     3100.59     3249.38     46.87 o 
   1   2   8       19.39       19.88      4.04 o 
   2   2   8     2516.85     2784.71     42.41 o 
   3   2   8     3468.51     3340.07     42.37 o 
   4   2   8      146.75      138.36     11.36 o 
   5   2   8       96.88       94.15     12.74 o 
   6   2   8     2798.13     2968.55     67.66 o 
   7   2   8        0.34        0.96      5.28 o 
   8   2   8        7.40        0.26      2.55 o 
 -10   3   8       28.40        8.09     10.19 o 
  -9   3   8      515.55      561.30     55.11 o 
  -8   3   8     1718.05     1818.70     93.60 o 
  -7   3   8     1443.36     1355.75     58.14 o 
  -6   3   8     3030.15     3109.17     82.48 o 
  -5   3   8      994.55     1023.16     44.77 o 
  -4   3   8       26.37       21.11      8.96 o 
  -3   3   8       67.80       66.62      8.23 o 
  -2   3   8     3346.43     3321.09     47.33 o 
  -1   3   8      145.10      140.61     11.86 o 
   0   3   8     7631.17     7907.99     78.06 o 
   1   3   8     2205.39     2216.40     38.95 o 
   2   3   8      991.28      966.09     27.39 o 
   3   3   8      595.38      590.61     26.22 o 
   4   3   8     4249.48     4268.91     70.70 o 
   5   3   8      116.99      117.12     15.51 o 
   6   3   8     1910.84     1887.15     62.88 o 
   7   3   8      185.85      192.04     16.65 o 
   8   3   8      297.07      267.86     24.94 o 
   9   3   8     1208.14     1212.27     55.04 o 
  -9   4   8       49.62       31.86     15.54 o 
  -8   4   8     1619.13     1647.77    100.14 o 
  -7   4   8     1651.57     1715.58     67.10 o 
  -6   4   8        4.45        0.87      5.83 o 
  -5   4   8     1984.53     2003.00     65.12 o 
  -4   4   8      875.08      884.63     54.32 o 
  -3   4   8       77.10       72.81      8.84 o 
  -2   4   8     4250.93     4210.63     54.43 o 
  -1   4   8     4183.84     4247.27     60.22 o 
   0   4   8      528.99      555.12     20.54 o 
   1   4   8     1298.24     1270.72     27.09 o 
   2   4   8     2790.89     2784.11     45.20 o 
   3   4   8       58.13       56.71      9.66 o 
   4   4   8     4180.52     4031.08     95.31 o 
   5   4   8      471.96      478.89     33.34 o 
   6   4   8      106.09      119.83     16.89 o 
   7   4   8     1534.26     1487.12    125.02 o 
   8   4   8      834.84      843.90     64.47 o 
   9   4   8       30.49       31.89      9.56 o 
  10   4   8     1547.37     1401.17     80.58 o 
  -9   5   8      204.09      225.25     48.23 o 
  -8   5   8       40.25       35.31     10.72 o 
  -7   5   8     1063.93     1147.55     56.65 o 
  -6   5   8      556.39      554.50     37.34 o 
  -5   5   8     1278.35     1211.65     52.61 o 
  -4   5   8     2353.31     2395.95     88.31 o 
  -3   5   8     2880.66     2883.82     74.24 o 
  -2   5   8      113.07      129.59      7.51 o 
  -1   5   8     5105.84     5131.15     70.15 o 
   0   5   8      658.92      627.96     25.30 o 
   1   5   8      732.19      758.87     28.27 o 
   2   5   8     3466.64     3404.69     50.76 o 
   3   5   8     2355.13     2374.98     53.59 o 
   4   5   8     1130.28     1092.20     67.34 o 
   5   5   8     3659.58     3813.61    116.16 o 
   6   5   8      592.96      611.59     42.73 o 
   7   5   8       21.55       18.90      8.93 o 
   8   5   8      281.97      337.41     34.59 o 
   9   5   8       20.48       28.17      8.54 o 
  10   5   8      319.62      299.56     30.87 o 
  -9   6   8      418.57      394.83     47.61 o 
  -8   6   8      246.56      208.98     26.04 o 
  -7   6   8     1570.14     1626.06     92.71 o 
  -6   6   8      531.99      619.55     41.00 o 
  -5   6   8      750.05      748.08     43.08 o 
  -4   6   8      124.76      108.88     19.69 o 
  -3   6   8     2955.05     3023.31     78.73 o 
  -2   6   8      267.88      254.32     13.35 o 
  -1   6   8     2386.82     2449.98     43.76 o 
   0   6   8     1893.94     1830.36     41.44 o 
   1   6   8       99.74       93.59     10.67 o 
   2   6   8       97.19       83.14      7.10 o 
   3   6   8     4069.85     4071.26     51.84 o 
   4   6   8      386.23      380.54     30.19 o 
   5   6   8     1228.03     1260.53     61.23 o 
   6   6   8       94.18       89.96     17.23 o 
   7   6   8      388.54      385.57     36.88 o 
   8   6   8     1942.85     2045.56    110.13 o 
   9   6   8     1689.31     1728.57     83.90 o 
  10   6   8        0.07       -8.43      5.62 o 
  -9   7   8       69.01       57.45     25.78 o 
  -8   7   8     1852.99     2049.90     84.76 o 
  -7   7   8      158.38      140.00     21.45 o 
  -6   7   8      402.82      391.18     33.77 o 
  -5   7   8      862.60      876.15     48.52 o 
  -4   7   8       14.89        9.63      6.48 o 
  -3   7   8     1846.04     1891.44     64.55 o 
  -2   7   8     2597.31     2593.52     47.03 o 
  -1   7   8      149.87      137.64     11.75 o 
   0   7   8      502.19      521.00     29.25 o 
   1   7   8     1934.35     1971.90     54.93 o 
   2   7   8       33.42       24.65      4.87 o 
   3   7   8      231.55      246.21     16.11 o 
   4   7   8       27.90       28.81      6.04 o 
   5   7   8      139.77      141.81     15.00 o 
   6   7   8     1813.30     1968.94     82.62 o 
   7   7   8     1131.09     1177.64     66.17 o 
   8   7   8        0.19       11.13     24.21 o 
   9   7   8     1146.74     1292.69     95.48 o 
  10   7   8      659.58      594.00     70.81 o 
  -8   8   8     1183.78     1111.08     64.55 o 
  -7   8   8      385.74      363.84     35.53 o 
  -6   8   8       55.63       41.75     11.29 o 
  -5   8   8      168.77      212.17     25.17 o 
  -4   8   8     2718.88     2536.32     57.57 o 
  -3   8   8      237.70      196.10     21.57 o 
  -2   8   8     2241.44     2211.71    104.44 o 
  -1   8   8      697.43      710.01     29.32 o 
   0   8   8      321.60      309.13     24.07 o 
   1   8   8      451.52      446.47     28.16 o 
   2   8   8     1138.66     1110.58     43.92 o 
   3   8   8      255.86      248.01     17.59 o 
   4   8   8     2424.70     2481.71     78.04 o 
   5   8   8      598.88      618.71     30.48 o 
   6   8   8      176.12      154.19     26.72 o 
   7   8   8      758.99      841.79     58.41 o 
   8   8   8      905.53      917.50    109.21 o 
   9   8   8      397.03      450.46     46.32 o 
  10   8   8      409.26      432.96     62.91 o 
  -7   9   8     1614.97     1685.54     78.19 o 
  -6   9   8      314.83      260.97     29.87 o 
  -5   9   8        8.26       13.99      6.61 o 
  -4   9   8     1020.54     1071.40     53.05 o 
  -3   9   8      545.86      579.86     34.70 o 
  -2   9   8       35.64       42.50      9.75 o 
  -1   9   8      218.24      207.84     15.75 o 
   0   9   8      281.96      276.86     18.17 o 
   1   9   8      460.64      466.97     27.04 o 
   2   9   8     5685.64     5686.66    106.65 o 
   3   9   8      744.93      788.59     39.60 o 
   4   9   8      117.12      139.20     16.43 o 
   5   9   8     1487.72     1515.26     53.61 o 
   6   9   8      896.76      861.53     59.37 o 
   7   9   8     1108.35     1190.86     72.08 o 
   8   9   8      578.71      597.95     53.13 o 
   9   9   8        7.55        0.57      6.81 o 
  -6  10   8      542.52      549.23     48.28 o 
  -5  10   8      775.14      787.44     64.50 o 
  -4  10   8       96.42      116.74     21.84 o 
  -3  10   8     1919.13     2001.37     68.21 o 
  -2  10   8       21.60       21.05      6.53 o 
  -1  10   8      264.37      302.63     23.05 o 
   0  10   8     2163.37     2164.90     61.51 o 
   1  10   8      217.77      240.63     20.61 o 
   2  10   8     1476.07     1449.35     57.48 o 
   3  10   8     1179.97     1200.95     52.60 o 
   4  10   8       86.22       73.55     13.26 o 
   5  10   8      506.52      478.53     42.75 o 
   6  10   8     1477.20     1483.13     81.06 o 
   7  10   8        1.72        4.85      6.95 o 
   8  10   8      285.15      346.23     41.46 o 
  -5  11   8      535.90      465.51     49.46 o 
  -4  11   8       39.96       24.21      8.88 o 
  -3  11   8     1824.04     1767.56     60.45 o 
  -2  11   8     1571.61     1578.75     56.10 o 
  -1  11   8      353.31      334.18     25.75 o 
   0  11   8      693.87      687.09     36.57 o 
   1  11   8     2463.49     2501.96     74.93 o 
   2  11   8       93.83       85.85     15.41 o 
   3  11   8     2113.79     2138.47     74.57 o 
   4  11   8        9.49        4.94      7.91 o 
   5  11   8        4.49       -2.12      4.93 o 
   6  11   8      595.31      624.63     54.55 o 
   7  11   8      792.06      846.38     65.82 o 
  -4  12   8      652.63      597.17     41.03 o 
  -3  12   8      156.21      133.80     18.56 o 
  -2  12   8      753.28      681.77     38.74 o 
  -1  12   8      231.08      211.98     21.66 o 
   0  12   8      243.86      241.74     26.80 o 
   1  12   8     1578.00     1616.37     59.07 o 
   2  12   8      106.75      104.62     17.70 o 
   3  12   8        0.43       -4.05      4.41 o 
   4  12   8      727.61      737.27     46.64 o 
   5  12   8      511.71      487.24     49.40 o 
  -2  13   8      323.59      295.80     26.47 o 
  -1  13   8      317.45      303.51     26.51 o 
   0  13   8       46.33       50.00     14.18 o 
   1  13   8      713.70      691.51     47.59 o 
   2  13   8      418.01      444.44     32.61 o 
   3  13   8        1.51       -9.51      9.95 o 
   4  13   8       21.50       25.13     18.27 o 
  -4  -7   9      178.05      132.65     24.98 o 
  -3  -7   9     1287.61     1326.05     83.92 o 
  -2  -7   9      510.06      483.72     48.84 o 
  -1  -7   9       15.10       14.47      7.73 o 
   0  -7   9      720.31      726.36     46.45 o 
   1  -7   9      430.09      478.33     49.87 o 
   2  -7   9      638.82      578.16     65.64 o 
   3  -7   9      430.70      414.24     67.88 o 
  -6  -6   9      245.94      203.65     29.64 o 
  -5  -6   9      853.26      889.85     45.28 o 
  -4  -6   9       77.48       86.08     19.09 o 
  -3  -6   9       36.18       12.81      7.21 o 
  -2  -6   9      104.83      117.68     15.69 o 
  -1  -6   9      314.22      337.28     30.32 o 
   0  -6   9     1726.80     1720.73     67.83 o 
   1  -6   9     1229.56     1239.48     56.29 o 
   2  -6   9       92.09       38.14     19.65 o 
   3  -6   9       49.79       48.41     22.28 o 
   4  -6   9      837.35      729.51     85.10 o 
   5  -6   9      513.39      617.93     79.36 o 
  -7  -5   9      752.62      753.13     86.16 o 
  -6  -5   9      978.97      948.80     64.59 o 
  -5  -5   9      181.69      152.52     21.04 o 
  -4  -5   9      162.80      168.40     20.70 o 
  -3  -5   9       13.52        8.76      4.95 o 
  -2  -5   9      509.26      550.00     28.61 o 
  -1  -5   9     1633.33     1690.04    117.90 o 
   0  -5   9      142.39      117.83     21.47 o 
   1  -5   9      852.99      884.18     45.43 o 
   2  -5   9      644.15      664.71     45.19 o 
   3  -5   9       33.14       32.60     17.27 o 
   4  -5   9       14.41       40.95     19.89 o 
   5  -5   9      535.56      535.30     69.28 o 
   6  -5   9      100.78       64.66     23.71 o 
  -8  -4   9      251.81      197.64     32.63 o 
  -7  -4   9      105.56       92.62     21.30 o 
  -6  -4   9      709.43      728.95     55.96 o 
  -5  -4   9      492.90      477.50     36.36 o 
  -4  -4   9      582.88      544.63     36.61 o 
  -3  -4   9     1156.88     1206.63     51.09 o 
  -2  -4   9      720.87      761.14     37.55 o 
  -1  -4   9      683.17      710.46     35.12 o 
   0  -4   9     1380.87     1374.90     36.51 o 
   1  -4   9       28.16       20.05      3.73 o 
   2  -4   9      117.39      103.06     17.71 o 
   3  -4   9     1795.42     1906.23     68.33 o 
   4  -4   9       31.57       47.30     19.84 o 
   5  -4   9     1282.93     1398.37    103.33 o 
   6  -4   9      422.49      438.74     58.04 o 
  -8  -3   9       46.14       65.86     18.31 o 
  -7  -3   9      101.19       87.56     46.26 o 
  -6  -3   9     1448.77     1488.15     78.78 o 
  -5  -3   9     1415.89     1415.47     71.88 o 
  -4  -3   9      110.68      104.89     15.74 o 
  -3  -3   9      591.47      567.40     29.01 o 
  -2  -3   9     1820.10     1843.33     72.25 o 
  -1  -3   9      182.88      187.12     14.86 o 
   0  -3   9     1937.07     1923.92     50.32 o 
   1  -3   9      102.65       83.37      8.96 o 
   2  -3   9       16.14       10.64      3.50 o 
   3  -3   9     1242.98     1149.06     33.10 o 
   4  -3   9     1927.58     2161.07    116.45 o 
   5  -3   9      137.05      153.19     31.85 o 
   6  -3   9      863.95      923.26     77.57 o 
  -9  -2   9       60.86       47.03     52.95 o 
  -8  -2   9     1384.66     1324.39     82.51 o 
  -7  -2   9      829.09      908.30     64.63 o 
  -6  -2   9      124.47      114.74     22.33 o 
  -5  -2   9     1539.75     1505.27     71.06 o 
  -4  -2   9      544.59      567.44     42.04 o 
  -3  -2   9       40.14       35.13      6.56 o 
  -2  -2   9     3425.80     3261.87    123.56 o 
  -1  -2   9     1159.50     1133.82     30.22 o 
   0  -2   9     1561.15     1574.81     32.48 o 
   1  -2   9     3347.36     3243.21    108.44 o 
   2  -2   9      484.18      474.40     30.17 o 
   3  -2   9       15.08       14.30      3.95 o 
   4  -2   9     1203.13     1179.03     53.61 o 
   5  -2   9      252.41      238.04     22.37 o 
   6  -2   9      479.15      464.65     49.90 o 
  -9  -1   9      610.48      570.04     56.64 o 
  -8  -1   9      498.49      460.04     48.46 o 
  -7  -1   9      826.12      867.43     62.31 o 
  -6  -1   9        3.34        3.34      5.45 o 
  -5  -1   9     2159.04     2014.07     96.25 o 
  -4  -1   9     3710.29     3860.84    108.38 o 
  -3  -1   9      383.10      357.63     21.24 o 
  -2  -1   9     2028.22     2067.22     59.78 o 
  -1  -1   9     4976.24     5021.45     75.00 o 
   0  -1   9      375.95      393.86     15.82 o 
   1  -1   9      213.47      229.42     12.00 o 
   2  -1   9      937.97      906.89     34.26 o 
   3  -1   9       73.33       73.75      9.50 o 
   4  -1   9     3173.31     3143.84    213.95 o 
   5  -1   9     2001.63     1877.28     52.11 o 
  -9   0   9      679.13      716.42     63.25 o 
  -8   0   9      187.85      210.31     48.85 o 
  -7   0   9     2608.47     2768.33    111.03 o 
  -6   0   9     1150.93     1095.82     56.08 o 
  -5   0   9      119.69      109.58     10.57 o 
  -4   0   9     3184.49     3130.55     55.00 o 
  -3   0   9     2419.33     2330.72     58.06 o 
  -2   0   9       27.85       18.27      7.12 o 
  -1   0   9     1601.11     1648.48     51.98 o 
   0   0   9      653.48      691.10     21.76 o 
   1   0   9      230.28      242.61     13.27 o 
   2   0   9     3027.09     3043.77     62.60 o 
   3   0   9     1151.73     1148.15     37.65 o 
   4   0   9       30.67       29.03      7.28 o 
   5   0   9     2397.12     2384.42    189.52 o 
   6   0   9     1036.53     1018.70     96.08 o 
  -9   1   9     2026.19     2041.33    106.67 o 
  -8   1   9     1163.72     1190.54     77.32 o 
  -7   1   9      262.33      248.69     33.55 o 
  -6   1   9      666.44      632.53     37.86 o 
  -5   1   9     2606.58     2516.09     81.03 o 
  -4   1   9      222.16      210.97     10.97 o 
  -3   1   9     1535.18     1483.27     40.55 o 
  -2   1   9       68.09       53.92      8.15 o 
  -1   1   9     2675.47     2739.32     55.04 o 
   0   1   9     2818.73     2914.21     40.56 o 
   1   1   9     1605.48     1679.02     31.24 o 
   2   1   9      346.10      376.01     14.02 o 
   3   1   9     1893.10     1871.04     42.82 o 
   4   1   9      346.14      371.69     22.62 o 
   5   1   9      208.21      185.57     15.16 o 
   6   1   9     1126.51     1109.11     34.44 o 
  -9   2   9      448.01      456.31     50.05 o 
  -8   2   9     1862.49     2063.50    101.78 o 
  -7   2   9      367.51      385.69     41.06 o 
  -6   2   9      702.64      683.89     37.69 o 
  -5   2   9       59.45       67.06     11.34 o 
  -4   2   9      479.85      483.76     25.92 o 
  -3   2   9      354.61      356.76     15.38 o 
  -2   2   9     1407.94     1378.69     37.77 o 
  -1   2   9      450.29      447.57     19.73 o 
   0   2   9       10.90        9.68      1.93 o 
   1   2   9     2922.28     3095.27     52.09 o 
   2   2   9      440.82      473.55     18.80 o 
   3   2   9     3016.15     3055.50     43.64 o 
   4   2   9      546.98      577.26     26.47 o 
   5   2   9      206.68      189.52     13.56 o 
   6   2   9     1375.03     1410.27     36.61 o 
   7   2   9     1262.66     1304.34     45.37 o 
  -9   3   9      449.00      419.00     48.12 o 
  -8   3   9      486.13      585.10     54.08 o 
  -7   3   9       59.05       47.29     11.51 o 
  -6   3   9       15.20       28.79      8.32 o 
  -5   3   9     1359.87     1362.55     56.64 o 
  -4   3   9     4450.41     4759.78    190.33 o 
  -3   3   9       32.09       35.15      7.09 o 
  -2   3   9      849.79      813.22     29.46 o 
  -1   3   9      437.83      437.21     22.71 o 
   0   3   9      578.05      604.85     25.16 o 
   1   3   9      560.78      548.05     20.61 o 
   2   3   9     2219.05     2265.18     41.89 o 
   3   3   9      524.97      550.00     17.06 o 
   4   3   9     2602.09     2541.08     56.00 o 
   5   3   9     3508.22     3467.50     66.47 o 
   6   3   9      387.84      343.75     27.68 o 
   7   3   9     1218.26     1192.64     64.13 o 
   8   3   9       19.17       18.03      6.86 o 
  -9   4   9      690.87      645.07     61.02 o 
  -8   4   9      265.73      261.87     36.59 o 
  -7   4   9      212.11      284.11     28.03 o 
  -6   4   9     1405.03     1309.51     56.90 o 
  -5   4   9      421.34      416.47     30.53 o 
  -4   4   9     1293.02     1298.37     65.61 o 
  -3   4   9     2513.15     2391.46     84.64 o 
  -2   4   9      264.68      240.88     13.74 o 
  -1   4   9     1478.39     1436.01     34.12 o 
   0   4   9     3272.77     3223.25     54.30 o 
   1   4   9      101.00       92.74      6.54 o 
   2   4   9     6420.75     6516.06     72.94 o 
   3   4   9      959.37      893.91     35.84 o 
   4   4   9      281.92      288.86     20.62 o 
   5   4   9       80.38       64.43     13.12 o 
   6   4   9     2335.46     2231.81    233.69 o 
   7   4   9      486.78      484.10     35.72 o 
   8   4   9     1395.48     1456.77     62.57 o 
   9   4   9      333.65      315.80     30.29 o 
  10   4   9      242.82      225.02     49.07 o 
  -9   5   9     1872.28     1945.59    106.31 o 
  -8   5   9      644.65      631.31     45.14 o 
  -7   5   9       50.83       57.13     13.05 o 
  -6   5   9      213.37      218.34     30.46 o 
  -5   5   9     2334.56     2364.52     75.40 o 
  -4   5   9      623.32      631.75     47.02 o 
  -3   5   9     2518.45     2556.19     90.12 o 
  -2   5   9      966.77      964.59     27.21 o 
  -1   5   9      207.09      200.07     13.16 o 
   0   5   9     6013.42     6021.66     97.01 o 
   1   5   9     2646.76     2597.06     49.59 o 
   2   5   9      222.28      215.72     11.12 o 
   3   5   9     1601.40     1499.57     43.03 o 
   4   5   9      390.60      357.77     21.66 o 
   5   5   9      237.13      217.46     34.53 o 
   6   5   9     2380.36     2450.61     87.28 o 
   7   5   9      287.70      309.65     32.21 o 
   8   5   9      511.91      523.03     71.48 o 
   9   5   9      249.83      245.32     24.77 o 
  10   5   9      829.38      879.16     97.86 o 
  -9   6   9      288.10      273.12     56.57 o 
  -8   6   9     1050.46     1014.77     59.06 o 
  -7   6   9      102.62      130.91     20.53 o 
  -6   6   9       37.77       45.84     11.44 o 
  -5   6   9     4111.12     4044.18    102.43 o 
  -4   6   9       71.94       97.83     19.75 o 
  -3   6   9     2699.36     2805.70     97.61 o 
  -2   6   9     1817.55     1832.69     33.76 o 
  -1   6   9     1413.87     1490.31     41.39 o 
   0   6   9      556.30      575.86     26.38 o 
   1   6   9     5955.04     5901.21     86.36 o 
   2   6   9      150.98      135.93     11.84 o 
   3   6   9      994.86      982.61     25.91 o 
   4   6   9     1409.96     1381.40     63.90 o 
   5   6   9     1165.88     1150.14     59.81 o 
   6   6   9       65.71       62.11     14.78 o 
   7   6   9     2160.90     2372.90     92.58 o 
   8   6   9       61.80       64.31     15.45 o 
   9   6   9      122.23      129.05     23.00 o 
  10   6   9      453.10      379.77     39.26 o 
  -8   7   9      429.99      443.31     39.84 o 
  -7   7   9      678.66      709.62     48.64 o 
  -6   7   9      204.20      217.60     26.07 o 
  -5   7   9      846.45      999.89     52.94 o 
  -4   7   9     3666.75     3537.40    118.10 o 
  -3   7   9      395.22      319.21     36.54 o 
  -2   7   9      391.11      406.24     18.29 o 
  -1   7   9     1404.06     1444.21     48.34 o 
   0   7   9      155.42      154.54     16.56 o 
   1   7   9     5039.91     5015.01     94.88 o 
   2   7   9     1652.41     1756.52     51.58 o 
   3   7   9      205.12      221.86     15.00 o 
   4   7   9     1047.40     1046.60     42.36 o 
   5   7   9     1844.85     1978.08     81.30 o 
   6   7   9      166.08      175.69     24.98 o 
   7   7   9      880.05      989.74     62.26 o 
   8   7   9      116.62      110.69     21.64 o 
   9   7   9      132.83      166.56     27.26 o 
  10   7   9      655.99      627.08     72.91 o 
  -8   8   9        4.06       10.75      8.64 o 
  -7   8   9      484.86      509.79     42.33 o 
  -6   8   9      599.45      728.95     49.08 o 
  -5   8   9        0.21       -1.86      5.18 o 
  -4   8   9     1576.10     1617.63     86.46 o 
  -3   8   9      117.59      122.58     15.32 o 
  -2   8   9      192.34      234.35     52.26 o 
  -1   8   9     1283.11     1356.58     49.64 o 
   0   8   9     2416.57     2496.12     69.09 o 
   1   8   9      458.57      478.80     26.11 o 
   2   8   9     1564.21     1624.05     53.39 o 
   3   8   9        1.84        6.20      4.76 o 
   4   8   9       62.68       62.87      8.54 o 
   5   8   9     2508.88     2477.48     61.38 o 
   6   8   9      159.13      158.74     25.30 o 
   7   8   9     1030.80     1051.73     66.58 o 
   8   8   9     1793.48     1794.94     89.69 o 
   9   8   9      211.42      187.82     30.03 o 
  -7   9   9       13.62        2.19      6.46 o 
  -6   9   9     1410.05     1382.08     69.64 o 
  -5   9   9       97.21      109.63     18.60 o 
  -4   9   9      961.55     1001.06     53.26 o 
  -3   9   9     1871.50     1904.35     85.63 o 
  -2   9   9      253.79      243.43     30.21 o 
  -1   9   9       74.28       50.62     12.23 o 
   0   9   9     2642.95     2717.25     65.79 o 
   1   9   9       24.39       18.00     10.69 o 
   2   9   9      380.09      391.00     28.13 o 
   3   9   9      104.00      111.87     14.84 o 
   4   9   9      331.00      333.69     25.03 o 
   5   9   9     1116.77     1087.87     54.53 o 
   6   9   9     2280.78     2430.01    100.78 o 
   7   9   9        0.50        8.62     16.18 o 
   8   9   9       15.67       19.44     15.99 o 
   9   9   9      415.28      336.18     57.52 o 
  -6  10   9     1193.49     1165.61     65.71 o 
  -5  10   9     1178.92     1143.30     63.32 o 
  -4  10   9      399.97      384.20     30.64 o 
  -3  10   9      181.50      175.27     20.62 o 
  -2  10   9      915.56      988.40     47.37 o 
  -1  10   9       55.48       56.09      8.78 o 
   0  10   9      347.01      347.52     24.84 o 
   1  10   9     1512.33     1612.73     53.59 o 
   2  10   9        2.99        1.00      5.36 o 
   3  10   9     1009.56     1036.89     48.35 o 
   4  10   9      829.50      827.01     42.91 o 
   5  10   9      447.45      450.56     43.74 o 
   6  10   9      830.23      866.58     62.86 o 
   7  10   9       43.05       49.98     16.67 o 
   8  10   9       78.42       19.36     16.03 o 
  -5  11   9     1146.74      994.57     98.83 o 
  -4  11   9       84.93       79.48     14.25 o 
  -3  11   9      185.09      168.79     19.00 o 
  -2  11   9      308.37      306.21     25.63 o 
  -1  11   9      773.38      780.15     39.17 o 
   0  11   9        5.62       -7.04      5.87 o 
   1  11   9     1063.36     1095.90     46.60 o 
   2  11   9      273.74      275.27     26.69 o 
   3  11   9      357.46      351.64     31.16 o 
   4  11   9      769.78      800.60     45.17 o 
   5  11   9     1088.80     1046.40     93.70 o 
   6  11   9      245.56      265.61     36.08 o 
   7  11   9      625.98      724.46     87.35 o 
  -4  12   9      150.08      109.05     23.38 o 
  -3  12   9      776.76      779.27     42.22 o 
  -2  12   9       90.50       98.42     14.39 o 
  -1  12   9     1667.35     1595.27     58.97 o 
   0  12   9      393.68      397.19     35.14 o 
   1  12   9       84.90       67.24     11.72 o 
   2  12   9      590.33      567.64     35.34 o 
   3  12   9       82.59      103.91     17.67 o 
   4  12   9      143.84      159.49     27.97 o 
   5  12   9      369.76      393.33     44.73 o 
  -1  13   9      542.70      456.15     39.17 o 
   0  13   9      950.24      844.75     53.23 o 
   1  13   9      146.26      102.04     15.60 o 
   2  13   9      423.82      365.41     29.97 o 
   3  13   9     1250.32     1126.20     72.19 o 
   4  13   9      273.60      215.75     47.07 o 
  -1  -7  10      728.83      726.02     56.97 o 
  -4  -6  10     1565.09     1482.41     90.80 o 
  -3  -6  10      911.23      966.03     71.34 o 
  -2  -6  10      479.51      470.12     48.21 o 
  -1  -6  10      550.61      548.20     42.33 o 
   0  -6  10      295.26      311.91     29.91 o 
   1  -6  10       33.72       23.81     11.23 o 
   2  -6  10     1125.94     1087.82     74.57 o 
   3  -6  10      146.34      149.95     40.29 o 
  -6  -5  10     1083.61      937.57     65.37 o 
  -5  -5  10      213.40      209.77     25.56 o 
  -4  -5  10      135.12      130.57     18.65 o 
  -3  -5  10     1235.18     1295.28     73.61 o 
  -2  -5  10       48.00       25.87     10.49 o 
  -1  -5  10      408.21      369.28     39.83 o 
   0  -5  10      298.01      294.20     35.58 o 
   1  -5  10       17.78       -1.73      4.48 o 
   2  -5  10     2306.31     2357.85    147.07 o 
   3  -5  10     1215.78     1314.28    109.68 o 
   4  -5  10       13.46      -12.64     11.53 o 
   5  -5  10      174.58      176.29     41.70 o 
  -7  -4  10      150.00      116.81     24.64 o 
  -6  -4  10      677.16      607.69     52.30 o 
  -5  -4  10      475.51      449.10     42.29 o 
  -4  -4  10       94.84      123.78     20.72 o 
  -3  -4  10      914.41      900.09     51.67 o 
  -2  -4  10      227.98      230.30     21.21 o 
  -1  -4  10      521.91      523.61     31.40 o 
   0  -4  10      582.85      623.14     48.28 o 
   1  -4  10      987.94     1101.43     64.40 o 
   2  -4  10       19.60       15.17     12.00 o 
   3  -4  10      599.84      702.17     74.84 o 
   4  -4  10      201.03      244.48     44.79 o 
   5  -4  10       77.69      128.13     32.44 o 
  -8  -3  10      886.37      812.62     66.65 o 
  -7  -3  10        5.72        2.36     12.61 o 
  -6  -3  10       31.29       30.16     11.48 o 
  -5  -3  10      704.51      707.16     52.41 o 
  -4  -3  10      460.67      477.91     34.68 o 
  -3  -3  10      765.92      797.48     41.83 o 
  -2  -3  10     2171.99     2027.89     95.29 o 
  -1  -3  10      801.43      775.12     30.90 o 
   0  -3  10       85.76       72.22      8.39 o 
   1  -3  10     1102.86     1126.41     47.11 o 
   2  -3  10      674.99      657.92     57.22 o 
   3  -3  10     1868.45     2001.06    116.44 o 
   4  -3  10      121.38      130.85     30.47 o 
   5  -3  10      172.66      142.36     31.42 o 
  -8  -2  10      659.27      580.70     64.75 o 
  -7  -2  10       63.71       61.25     17.68 o 
  -6  -2  10      203.86      160.59     27.73 o 
  -5  -2  10      786.38      794.90     54.74 o 
  -4  -2  10      945.47      954.26     79.92 o 
  -3  -2  10      262.25      265.57     19.90 o 
  -2  -2  10      360.31      374.07     26.94 o 
  -1  -2  10     1296.30     1207.03     57.62 o 
   0  -2  10      500.76      441.35     17.82 o 
   1  -2  10      667.58      642.77     40.82 o 
   2  -2  10     3194.17     3298.61     80.74 o 
   3  -2  10      609.36      584.79     40.49 o 
   4  -2  10      662.50      635.79     33.64 o 
   5  -2  10     1210.89     1204.48     82.28 o 
   6  -2  10       22.00       39.26     15.16 o 
  -8  -1  10       87.58       44.82     16.00 o 
  -7  -1  10      671.73      648.73     55.33 o 
  -6  -1  10      462.12      469.97     44.79 o 
  -5  -1  10     3353.95     3395.53    112.26 o 
  -4  -1  10     1748.74     1817.86     76.70 o 
  -3  -1  10      537.32      527.45     29.79 o 
  -2  -1  10      276.17      244.79     18.02 o 
  -1  -1  10      895.49      908.56     37.11 o 
   0  -1  10     4001.69     4093.20    108.04 o 
   1  -1  10      239.36      230.25     11.54 o 
   2  -1  10     2181.03     2083.41     92.87 o 
   3  -1  10     1010.57     1024.59     46.44 o 
   4  -1  10        3.68       13.20      6.70 o 
   5  -1  10       41.71       41.17     13.02 o 
  -9   0  10      704.02      731.65     94.95 o 
  -8   0  10      669.01      668.75     59.38 o 
  -7   0  10       47.75       44.85     20.94 o 
  -6   0  10      209.76      216.10     30.10 o 
  -5   0  10     4031.69     3998.44    121.77 o 
  -4   0  10      248.38      234.13     13.62 o 
  -3   0  10     2858.64     2696.75    118.96 o 
  -2   0  10     2880.33     2739.68    183.43 o 
  -1   0  10      363.22      326.52     29.36 o 
   0   0  10     2141.50     2172.30     39.59 o 
   1   0  10     1339.99     1419.77     58.86 o 
   2   0  10      638.94      560.85     28.54 o 
   3   0  10      254.26      255.04     16.23 o 
   4   0  10      319.14      331.01     27.32 o 
   5   0  10       43.47       24.15      8.82 o 
   6   0  10     1275.26     1265.01     61.91 o 
  -9   1  10       88.77       71.98     33.20 o 
  -8   1  10      531.25      551.79     53.97 o 
  -7   1  10      147.23      126.01     24.88 o 
  -6   1  10      563.03      571.32     48.83 o 
  -5   1  10     1812.56     1776.39     43.82 o 
  -4   1  10     4609.81     4704.60     84.22 o 
  -3   1  10     2227.96     2253.07     76.01 o 
  -2   1  10      688.36      658.06     34.10 o 
  -1   1  10     2066.76     2045.39     47.41 o 
   0   1  10       32.86       30.67      4.18 o 
   1   1  10     2473.57     2569.48     42.63 o 
   2   1  10       51.03       41.53      6.36 o 
   3   1  10     1116.29     1166.42     32.72 o 
   4   1  10     1954.67     2030.47    192.51 o 
   5   1  10     1314.69     1242.07    127.63 o 
  -9   2  10      114.74      101.28     27.45 o 
  -8   2  10      417.28      468.28     50.02 o 
  -7   2  10     2012.54     2052.24     98.59 o 
  -6   2  10     1582.41     1621.45     59.07 o 
  -5   2  10      765.99      767.59     30.60 o 
  -4   2  10     2234.69     2232.86     88.98 o 
  -3   2  10      751.91      695.21     25.06 o 
  -2   2  10       15.17       13.77      5.12 o 
  -1   2  10      712.23      703.63     33.53 o 
   0   2  10      185.77      201.31     14.89 o 
   1   2  10     2875.36     2892.74     53.04 o 
   2   2  10     1618.07     1653.93     37.27 o 
   3   2  10      284.46      296.10     14.40 o 
   4   2  10       48.31       48.72      7.01 o 
   5   2  10     4002.51     3641.47     59.87 o 
   6   2  10        2.93        1.47     10.47 o 
   7   2  10     2805.12     2846.96    104.25 o 
  -9   3  10     1060.43     1112.01    115.56 o 
  -8   3  10       96.70      116.47     25.00 o 
  -7   3  10      179.03      164.01     20.83 o 
  -6   3  10      981.73      955.02     47.59 o 
  -5   3  10       44.38       42.76      7.22 o 
  -4   3  10       58.72       51.15      6.61 o 
  -3   3  10     3828.40     3894.53    109.19 o 
  -2   3  10     1080.11     1072.99     38.31 o 
  -1   3  10      526.75      503.76     32.29 o 
   0   3  10     3219.65     3300.50     59.50 o 
   1   3  10       29.28       24.29      5.09 o 
   2   3  10     1286.97     1332.89     31.78 o 
   3   3  10      505.65      520.93     18.87 o 
   4   3  10       14.42        1.35      7.21 o 
   5   3  10     2083.57     2024.61     62.17 o 
   6   3  10     1236.96     1234.15     40.51 o 
   7   3  10      237.56      238.46     21.67 o 
   8   3  10     1849.31     1698.74     87.72 o 
  -8   4  10      423.72      414.35     47.68 o 
  -7   4  10       32.02       29.00      9.49 o 
  -6   4  10     1149.81     1322.05     58.12 o 
  -5   4  10      446.90      456.99     35.98 o 
  -4   4  10      936.94      832.43     46.10 o 
  -3   4  10      590.90      541.38     41.91 o 
  -2   4  10     3008.78     2979.58     69.39 o 
  -1   4  10     1373.33     1357.37     33.98 o 
   0   4  10     3783.60     3805.07     69.23 o 
   1   4  10     1332.82     1252.96     42.94 o 
   2   4  10      714.58      712.41     23.77 o 
   3   4  10     2555.10     2350.49     51.30 o 
   4   4  10     1399.87     1342.86     45.50 o 
   5   4  10      153.51      133.15     14.46 o 
   6   4  10     4069.51     3906.34    221.52 o 
   7   4  10        3.54       14.86      9.92 o 
   8   4  10       56.17       46.22     16.11 o 
  -8   5  10      796.69      718.98     51.87 o 
  -7   5  10      909.16      948.42     53.58 o 
  -6   5  10      223.51      254.50     26.79 o 
  -5   5  10     2073.67     2244.10     96.11 o 
  -4   5  10      581.89      614.47     48.17 o 
  -3   5  10       78.12       90.02     17.49 o 
  -2   5  10     4523.91     4616.13     71.29 o 
  -1   5  10       52.73       50.69      7.00 o 
   0   5  10      407.10      372.40     21.32 o 
   1   5  10     5221.89     5254.87     86.87 o 
   2   5  10      840.81      816.58     23.11 o 
   3   5  10      395.39      334.53     14.19 o 
   4   5  10     2563.10     2346.54     93.50 o 
   5   5  10      262.13      226.85     24.49 o 
   6   5  10      560.76      625.86     60.97 o 
   7   5  10      412.52      411.26     49.91 o 
   8   5  10       46.04       41.33     11.95 o 
   9   5  10      148.68      143.19     23.70 o 
  -8   6  10      105.09       93.69     17.87 o 
  -7   6  10     2385.26     2510.80     90.17 o 
  -6   6  10     1016.06     1036.25     55.54 o 
  -5   6  10      311.38      356.18     39.55 o 
  -4   6  10     1566.22     1567.05     78.84 o 
  -3   6  10       52.75       44.26     13.39 o 
  -2   6  10      479.85      472.92     22.41 o 
  -1   6  10     4186.21     4177.83     71.33 o 
   0   6  10        3.38       -1.46      5.68 o 
   1   6  10     1958.92     2026.18     60.17 o 
   2   6  10     1500.90     1512.45     39.50 o 
   3   6  10      159.92      150.94      8.25 o 
   4   6  10     1145.11     1182.35     48.40 o 
   5   6  10      223.88      211.58     21.24 o 
   6   6  10        7.61        3.59      6.10 o 
   7   6  10      701.65      741.49     72.76 o 
   8   6  10      450.76      530.90     46.26 o 
   9   6  10      130.69      133.85     24.09 o 
  -8   7  10      140.29      135.67     27.07 o 
  -7   7  10     1122.61     1043.05     60.07 o 
  -6   7  10      680.87      704.24     47.37 o 
  -5   7  10      104.39       85.98     19.98 o 
  -4   7  10      726.36      757.24     56.46 o 
  -3   7  10     2331.28     2256.83     75.15 o 
  -2   7  10      431.85      411.09     23.19 o 
  -1   7  10     4033.41     4156.53     95.10 o 
   0   7  10       25.58       18.46      6.67 o 
   1   7  10       65.54       55.10     10.77 o 
   2   7  10     1058.46     1099.49     41.37 o 
   3   7  10      621.84      611.65     24.29 o 
   4   7  10        0.61        6.69      4.22 o 
   5   7  10     2454.89     2579.18     95.37 o 
   6   7  10      714.28      806.49     55.22 o 
   7   7  10      194.08      187.79     28.33 o 
   8   7  10      180.54      191.71     45.40 o 
   9   7  10      275.77      271.85     48.51 o 
  -7   8  10      276.74      272.03     31.87 o 
  -6   8  10     1394.37     1426.91     69.72 o 
  -5   8  10      200.76      204.02     31.23 o 
  -4   8  10       89.84       70.09     18.05 o 
  -3   8  10     1806.61     1710.57     67.97 o 
  -2   8  10       73.58       83.09      9.50 o 
  -1   8  10       13.43       21.28      7.16 o 
   0   8  10     1788.07     1901.55     61.61 o 
   1   8  10      424.29      428.90     29.78 o 
   2   8  10      143.41      162.73     17.40 o 
   3   8  10     3131.82     3119.65     88.92 o 
   4   8  10      720.21      686.16     56.05 o 
   5   8  10       48.06       57.24     15.25 o 
   6   8  10      170.41      207.40     28.56 o 
   7   8  10     1373.83     1374.38     77.31 o 
   8   8  10      343.50      354.81     40.90 o 
   9   8  10      983.77      971.46     93.50 o 
  -7   9  10      237.82      270.72     52.55 o 
  -6   9  10      302.21      283.58     32.49 o 
  -5   9  10       31.39       18.23     17.11 o 
  -4   9  10      290.97      282.83     36.83 o 
  -3   9  10      291.14      305.14     44.31 o 
  -2   9  10     2821.31     2834.07    107.34 o 
  -1   9  10       15.56       22.30      7.33 o 
   0   9  10     1135.55     1198.34     51.21 o 
   1   9  10      732.54      754.09     35.20 o 
   2   9  10     2150.98     2138.55     65.43 o 
   3   9  10      642.16      658.91     35.73 o 
   4   9  10      752.92      777.34     36.95 o 
   5   9  10       51.02       22.58     14.40 o 
   6   9  10     1341.16     1465.57    156.72 o 
   7   9  10      521.48      529.97     50.00 o 
   8   9  10      225.94      244.11     52.48 o 
  -6  10  10       24.56       42.30     21.99 o 
  -5  10  10       47.03       54.26     14.41 o 
  -4  10  10      668.13      684.72     55.93 o 
  -3  10  10      247.07      209.68     22.29 o 
  -2  10  10     2090.97     2070.76     67.99 o 
  -1  10  10      793.14      851.45     39.27 o 
   0  10  10     1334.99     1300.98     48.61 o 
   1  10  10      449.96      445.49     28.46 o 
   2  10  10      942.35      947.84     46.52 o 
   3  10  10        0.50        3.53      5.89 o 
   4  10  10     1095.51     1089.90     76.10 o 
   5  10  10      172.79      211.14     30.79 o 
   6  10  10        9.44       12.24      8.34 o 
   7  10  10      675.39      666.16     83.01 o 
   8  10  10     1123.20     1029.89    103.70 o 
  -5  11  10       50.28       56.40     24.62 o 
  -4  11  10      530.76      470.67     47.95 o 
  -3  11  10     2296.38     2257.42    103.02 o 
  -2  11  10       13.06        8.62      5.12 o 
  -1  11  10      638.37      643.27     43.96 o 
   0  11  10      112.50      127.26     15.78 o 
   1  11  10        3.78        5.68      4.51 o 
   2  11  10     1188.84     1153.71     48.17 o 
   3  11  10      697.12      703.17     42.36 o 
   4  11  10       79.72       70.42     23.80 o 
   5  11  10       23.51       54.43     16.76 o 
   6  11  10     1176.88     1110.54     74.41 o 
  -3  12  10      878.09      754.06     51.43 o 
  -2  12  10      339.61      333.10     33.61 o 
  -1  12  10      458.60      432.51     37.47 o 
   0  12  10       17.82       47.66     10.44 o 
   1  12  10     1001.47      960.02     46.19 o 
   2  12  10      601.66      549.90     34.99 o 
   3  12  10     1213.42     1202.72     74.78 o 
   4  12  10       53.04       14.43     11.54 o 
   5  12  10       60.19       61.50     24.27 o 
  -1  13  10       70.48       62.17     14.59 o 
   0  13  10       10.65        4.07      6.48 o 
   1  13  10      387.74      392.03     30.52 o 
   2  13  10      206.81      195.63     24.36 o 
   3  13  10      400.84      399.63     61.61 o 
  -2  -6  11       17.29      -13.13     12.87 o 
  -1  -6  11      364.15      338.91     32.84 o 
   0  -6  11     1233.35     1143.76     76.90 o 
  -4  -5  11        3.54       11.25     11.69 o 
  -3  -5  11     1392.77     1303.70    123.18 o 
  -2  -5  11      634.13      686.02     88.53 o 
  -1  -5  11      493.29      498.69     47.76 o 
   0  -5  11      154.98      136.17     25.34 o 
   1  -5  11      977.80      883.16     48.75 o 
   2  -5  11       95.44       67.36     17.63 o 
   3  -5  11      154.16      178.17     41.56 o 
  -6  -4  11       60.89       61.55     26.43 o 
  -5  -4  11      617.40      640.56     51.53 o 
  -4  -4  11     1441.03     1451.81     63.03 o 
  -3  -4  11       59.04       39.80      9.83 o 
  -2  -4  11      436.10      540.02     74.58 o 
  -1  -4  11      123.47      103.15     20.14 o 
   0  -4  11      132.06      108.32     31.65 o 
   1  -4  11     1180.52     1162.20     68.14 o 
   2  -4  11      257.84      215.35     43.41 o 
   3  -4  11       72.00      105.85     29.55 o 
   4  -4  11      816.43      836.90     83.86 o 
  -7  -3  11      414.97      386.97     44.62 o 
  -6  -3  11     1573.86     1449.36     81.72 o 
  -5  -3  11      140.52      101.74     20.26 o 
  -4  -3  11       23.83       21.17     18.91 o 
  -3  -3  11        3.16        4.65      4.18 o 
  -2  -3  11      120.00      101.82     14.40 o 
  -1  -3  11      680.31      693.90     29.85 o 
   0  -3  11      287.31      319.40     24.16 o 
   1  -3  11      760.87      855.36     54.86 o 
   2  -3  11     1725.59     1915.43    120.49 o 
   3  -3  11      340.22      299.23     47.02 o 
   4  -3  11       63.46       71.15     23.06 o 
   5  -3  11     1006.75      912.90     80.48 o 
  -7  -2  11       48.29       41.44     20.97 o 
  -6  -2  11      314.86      346.14     39.95 o 
  -5  -2  11       60.33       31.40     11.52 o 
  -4  -2  11      470.44      490.96     41.75 o 
  -3  -2  11      966.59      944.49     53.74 o 
  -2  -2  11       77.28       82.31     16.37 o 
  -1  -2  11      280.04      337.40     20.42 o 
   0  -2  11     1189.17     1298.55     36.17 o 
   1  -2  11       81.45       73.47     11.31 o 
   2  -2  11      130.35      135.21     17.48 o 
   3  -2  11      590.26      602.69     61.81 o 
   4  -2  11      291.67      300.40     42.62 o 
   5  -2  11      830.91      865.18     71.48 o 
  -8  -1  11      532.87      533.94     54.56 o 
  -7  -1  11       12.03       16.84     27.68 o 
  -6  -1  11      324.06      271.99     35.24 o 
  -5  -1  11     1370.08     1406.35     74.82 o 
  -4  -1  11       68.13       40.60     19.31 o 
  -3  -1  11      158.21      170.21     17.81 o 
  -2  -1  11     3235.48     2887.47    208.15 o 
  -1  -1  11      303.32      317.01     22.82 o 
   0  -1  11     1169.23     1263.84     35.25 o 
   1  -1  11      871.41      896.40     47.21 o 
   2  -1  11        5.73        6.56      4.91 o 
   3  -1  11     1642.24     1647.55     95.06 o 
   4  -1  11     1528.01     1607.77     59.00 o 
  -8   0  11      283.79      266.63     38.96 o 
  -7   0  11     1690.74     1738.66     92.77 o 
  -6   0  11      118.49      111.80     22.35 o 
  -5   0  11      440.62      496.84     44.10 o 
  -4   0  11     1281.28     1204.18     91.35 o 
  -3   0  11       42.83       43.62      8.58 o 
  -2   0  11     1120.70     1214.32     84.60 o 
  -1   0  11     1757.36     1757.23     62.77 o 
   0   0  11      284.75      321.49     19.38 o 
   1   0  11     2782.27     2949.38    100.94 o 
   2   0  11     1933.02     1832.55     54.48 o 
   3   0  11      293.74      289.81     21.58 o 
   4   0  11     1532.25     1633.24     59.14 o 
   5   0  11      255.16      214.83     94.66 o 
  -8   1  11        0.24      -16.65     11.10 o 
  -7   1  11     1376.65     1384.73     84.30 o 
  -6   1  11      222.53      188.59     30.00 o 
  -5   1  11       43.12       35.92      7.63 o 
  -4   1  11     2868.84     2928.99    100.54 o 
  -3   1  11      620.75      606.98     30.23 o 
  -2   1  11      189.35      187.59     18.14 o 
  -1   1  11     4615.24     4031.48     99.25 o 
   0   1  11     1001.92      996.23     25.79 o 
   1   1  11        0.98        1.07      6.75 o 
   2   1  11      699.87      646.96     32.12 o 
   3   1  11      370.82      406.22     24.76 o 
   4   1  11     1066.45     1100.31     38.28 o 
   5   1  11      766.55      790.39     42.48 o 
  -8   2  11      769.06      794.50     66.31 o 
  -7   2  11      584.31      592.53     54.11 o 
  -6   2  11     1157.75     1167.72     50.33 o 
  -5   2  11       49.56       55.13     10.95 o 
  -4   2  11      246.98      224.16     28.45 o 
  -3   2  11     9332.37     9618.59    200.41 o 
  -2   2  11      291.70      306.07     24.66 o 
  -1   2  11     1308.91     1261.55     46.97 o 
   0   2  11     1102.93     1060.50     33.95 o 
   1   2  11        1.09        2.75      2.96 o 
   2   2  11      737.21      737.85     28.47 o 
   3   2  11     1112.86     1092.04     28.01 o 
   4   2  11        0.55        2.32      5.78 o 
   5   2  11     1731.53     1552.08     86.78 o 
  -8   3  11     1519.33     1368.23     87.57 o 
  -7   3  11       41.62       25.94      8.82 o 
  -6   3  11     2056.61     2100.08     71.57 o 
  -5   3  11      457.42      493.58     33.18 o 
  -4   3  11      666.42      680.50     50.06 o 
  -3   3  11      888.79      839.97     41.71 o 
  -2   3  11      465.68      445.47     29.55 o 
  -1   3  11      623.50      607.91     38.47 o 
   0   3  11     3113.77     2982.16     69.40 o 
   1   3  11     1715.38     1632.67     47.92 o 
   2   3  11        1.23        1.27      2.92 o 
   3   3  11     3489.11     3404.82     52.62 o 
   4   3  11     1189.13     1178.21     38.69 o 
   5   3  11       67.02       70.41     13.67 o 
   6   3  11      192.63      196.27     31.64 o 
   7   3  11      443.46      443.66     46.80 o 
  -8   4  11     1967.88     2081.18    108.83 o 
  -7   4  11     1428.34     1341.96     70.50 o 
  -6   4  11      194.92      167.53     21.79 o 
  -5   4  11      549.78      564.39     37.36 o 
  -4   4  11      500.11      525.80     45.03 o 
  -3   4  11        4.70       15.02      9.22 o 
  -2   4  11     4185.97     4359.15     72.65 o 
  -1   4  11      989.64      924.29     44.87 o 
   0   4  11        2.13        3.49      6.72 o 
   1   4  11     1656.77     1623.61     60.71 o 
   2   4  11     2070.93     2030.24     45.86 o 
   3   4  11      359.48      343.92     16.70 o 
   4   4  11      991.48      938.42     45.60 o 
   5   4  11      415.23      362.43     33.10 o 
   6   4  11      242.72      238.16     36.93 o 
   7   4  11     1706.73     1647.28     96.94 o 
   8   4  11      308.55      332.04     43.79 o 
  -8   5  11       17.39       12.35      7.42 o 
  -7   5  11      814.22      802.01     49.98 o 
  -6   5  11        1.26        2.20      5.87 o 
  -5   5  11      221.38      167.81     26.91 o 
  -4   5  11     1541.02     1563.29     79.06 o 
  -3   5  11     2830.11     2858.45    102.78 o 
  -2   5  11     1441.56     1467.07     41.87 o 
  -1   5  11     1228.98     1241.45     38.03 o 
   0   5  11      175.51      168.17     13.14 o 
   1   5  11       97.57       71.80      8.60 o 
   2   5  11     1186.81     1101.53     27.41 o 
   3   5  11        2.30        1.10      1.43 o 
   4   5  11     1784.73     1672.77     66.53 o 
   5   5  11      698.94      728.72     43.95 o 
   6   5  11      943.06      955.86     77.62 o 
   7   5  11       64.92       63.27     20.03 o 
   8   5  11      956.42      882.29     75.67 o 
  -8   6  11       62.82       20.66     16.15 o 
  -7   6  11      724.86      820.14     52.59 o 
  -6   6  11      523.42      513.55     40.22 o 
  -5   6  11      120.94      101.87     21.28 o 
  -4   6  11      240.84      273.91     34.14 o 
  -3   6  11     1674.08     1821.62     90.86 o 
  -2   6  11      665.61      693.93     38.83 o 
  -1   6  11     1049.91     1060.06     37.04 o 
   0   6  11      110.83      119.31     14.63 o 
   1   6  11     2060.35     2148.32     64.32 o 
   2   6  11     2703.14     2602.06     52.48 o 
   3   6  11     1447.89     1382.88     36.88 o 
   4   6  11        8.76       11.86      4.32 o 
   5   6  11      148.86      136.63     17.41 o 
   6   6  11     1442.04     1466.31     74.07 o 
   7   6  11        3.02        4.79      6.02 o 
   8   6  11      963.95      981.25     75.21 o 
   9   6  11       86.36       71.99     23.08 o 
  -7   7  11        2.86        0.70      8.57 o 
  -6   7  11      221.57      227.79     27.95 o 
  -5   7  11      976.82     1037.46     70.77 o 
  -4   7  11      161.72      164.58     27.23 o 
  -3   7  11      850.23      893.24     60.99 o 
  -2   7  11      574.78      607.23     27.62 o 
  -1   7  11      269.42      271.93     21.94 o 
   0   7  11      619.07      650.56     35.34 o 
   1   7  11     2287.15     2325.31     69.07 o 
   2   7  11      247.52      270.40     24.15 o 
   3   7  11     2683.53     2611.15     98.17 o 
   4   7  11       62.64       60.05     10.88 o 
   5   7  11       13.48        5.24      5.02 o 
   6   7  11      498.94      614.15     61.31 o 
   7   7  11     1516.59     1643.52     83.81 o 
   8   7  11      457.41      487.31     52.75 o 
   9   7  11      783.40      687.07     75.41 o 
  -7   8  11      487.29      497.99     52.53 o 
  -6   8  11       23.75       11.63     11.28 o 
  -5   8  11      782.70      752.33     62.14 o 
  -4   8  11      982.31      928.54     66.04 o 
  -3   8  11      493.77      524.51     48.30 o 
  -2   8  11     1441.60     1403.10     49.28 o 
  -1   8  11     1168.38     1319.43     58.14 o 
   0   8  11      185.75      178.28     19.36 o 
   1   8  11      679.21      676.34     38.67 o 
   2   8  11     1493.28     1487.60     46.99 o 
   3   8  11     1563.92     1540.99     65.64 o 
   4   8  11     1045.80     1025.24     64.25 o 
   5   8  11      579.76      673.96     51.88 o 
   6   8  11      121.29      117.58     21.78 o 
   7   8  11     1446.18     1522.82    175.37 o 
   8   8  11       65.36       68.16     19.70 o 
  -6   9  11      168.78      168.20     30.55 o 
  -5   9  11      122.17       94.38     23.71 o 
  -4   9  11     1968.16     2186.81    104.65 o 
  -3   9  11      214.99      244.07     33.29 o 
  -2   9  11      327.69      390.57     41.50 o 
  -1   9  11     1383.17     1373.26     54.42 o 
   0   9  11      272.61      271.50     25.03 o 
   1   9  11     1659.11     1754.00     54.28 o 
   2   9  11     2550.87     2552.05     64.86 o 
   3   9  11      326.52      307.25     24.17 o 
   4   9  11      915.43     1016.79     63.95 o 
   5   9  11      758.16      797.27     58.08 o 
   6   9  11      770.31      813.65     61.08 o 
   7   9  11      311.01      346.11     41.03 o 
   8   9  11      510.90      499.69     68.44 o 
  -5  10  11       88.53       70.67     16.74 o 
  -4  10  11      900.71      873.47     94.97 o 
  -3  10  11      469.87      497.75     49.02 o 
  -2  10  11      172.16      174.60     33.62 o 
  -1  10  11      430.38      421.84     31.79 o 
   0  10  11     2526.66     2668.76     70.41 o 
   1  10  11        7.86        5.83     10.29 o 
   2  10  11     1392.95     1461.71     51.77 o 
   3  10  11     1503.47     1508.76     57.61 o 
   4  10  11        1.17      -10.47      6.98 o 
   5  10  11      132.68      153.80     26.22 o 
   6  10  11      586.66      607.26     54.44 o 
   7  10  11       62.04       70.80     19.96 o 
  -4  11  11       41.18       33.08     20.12 o 
  -3  11  11     1153.72     1263.11     79.94 o 
  -2  11  11      779.33      721.48     59.54 o 
  -1  11  11        7.48        3.12      5.14 o 
   0  11  11     1205.95     1215.52     49.81 o 
   1  11  11      394.84      397.00     28.54 o 
   2  11  11       93.85       91.46     13.58 o 
   3  11  11      109.32      137.61     24.86 o 
   4  11  11      180.13      209.91     31.42 o 
   5  11  11      559.94      537.29     50.56 o 
   6  11  11      414.69      468.24     48.90 o 
  -3  12  11       87.95       90.92     25.77 o 
  -2  12  11      381.23      316.44     37.21 o 
  -1  12  11      367.77      339.42     33.89 o 
   0  12  11        1.51       -1.80      5.59 o 
   1  12  11      822.20      824.42     46.33 o 
   2  12  11       21.61       -2.93      5.62 o 
   3  12  11       71.07       49.92     20.73 o 
   4  12  11      420.81      423.81     63.16 o 
   5  12  11      148.52      179.62     41.45 o 
   1  13  11      190.51      188.13     24.41 o 
   2  13  11      238.14      215.38     33.42 o 
  -2  -5  12      647.16      791.03     97.82 o 
  -1  -5  12      419.11      373.78     42.57 o 
   0  -5  12       21.01       18.08     19.77 o 
   1  -5  12      361.79      306.36     38.56 o 
  -3  -4  12     1055.48     1020.84    108.59 o 
  -2  -4  12       42.94       18.52     13.91 o 
  -1  -4  12      634.79      671.78     53.28 o 
   0  -4  12      606.48      586.88     49.67 o 
   1  -4  12        0.42       -1.95     17.54 o 
   2  -4  12      102.69       66.34     26.78 o 
   3  -4  12      235.70      276.98     50.11 o 
  -5  -3  12       26.08        4.02     15.28 o 
  -4  -3  12        0.60       -0.27      6.06 o 
  -3  -3  12     1719.94     1808.06     66.75 o 
  -2  -3  12      637.46      607.43     48.78 o 
  -1  -3  12       75.42       57.68     15.19 o 
   0  -3  12       93.54       81.58     23.67 o 
   1  -3  12      151.28      121.95     21.74 o 
   2  -3  12      445.46      533.92     66.32 o 
   3  -3  12     1716.80     1696.57    116.10 o 
   4  -3  12      624.99      559.43     65.58 o 
  -6  -2  12      511.75      466.21     47.01 o 
  -5  -2  12      373.43      386.47     40.70 o 
  -4  -2  12      638.45      581.55     60.71 o 
  -3  -2  12       76.41      100.26     18.18 o 
  -2  -2  12     1857.48     1817.43     61.80 o 
  -1  -2  12      438.06      418.01     37.20 o 
   0  -2  12      696.64      691.12     36.03 o 
   1  -2  12     1660.95     1675.57     81.61 o 
   2  -2  12      195.67      225.71     41.09 o 
   3  -2  12     1401.77     1426.67     99.61 o 
   4  -2  12      958.60      918.66     77.16 o 
  -7  -1  12     1506.90     1472.32     88.04 o 
  -6  -1  12        4.14        1.17     23.27 o 
  -5  -1  12      229.67      212.39     34.07 o 
  -4  -1  12      314.23      315.75     34.09 o 
  -3  -1  12        0.77       -6.01      5.31 o 
  -2  -1  12     1981.56     2079.73     76.09 o 
  -1  -1  12     1090.59     1097.46     78.27 o 
   0  -1  12       29.40       25.65      5.20 o 
   1  -1  12      573.35      586.66     31.87 o 
   2  -1  12     1434.38     1505.40     62.37 o 
   3  -1  12      225.01      209.57     22.61 o 
   4  -1  12      920.79      987.79     73.98 o 
  -7   0  12      418.85      382.28     45.36 o 
  -6   0  12      137.47       97.86     21.92 o 
  -5   0  12       10.50       14.57     10.05 o 
  -4   0  12     1452.71     1509.49     74.79 o 
  -3   0  12     1797.86     1877.25     78.42 o 
  -2   0  12      530.18      513.51     38.28 o 
  -1   0  12     1576.36     1584.91     96.77 o 
   0   0  12       14.68       26.91      6.38 o 
   1   0  12      207.06      171.30     16.56 o 
   2   0  12     1847.02     1884.51     81.59 o 
   3   0  12      336.73      365.32     42.05 o 
   4   0  12      241.37      254.93     35.64 o 
   5   0  12      174.46      184.46     31.35 o 
  -8   1  12      290.16      195.53     47.21 o 
  -7   1  12      401.88      396.69     46.15 o 
  -6   1  12     1621.52     1728.59     90.01 o 
  -5   1  12      479.30      533.99     47.36 o 
  -4   1  12       39.79       58.79     32.11 o 
  -3   1  12      743.91      750.63     49.85 o 
  -2   1  12        1.98        3.33      5.14 o 
  -1   1  12      687.88      735.05     67.33 o 
   0   1  12     1718.83     1726.11     51.01 o 
   1   1  12      468.16      510.18     26.40 o 
   2   1  12      550.51      553.91     37.68 o 
   3   1  12     1805.45     1892.79    101.34 o 
   4   1  12      258.07      238.37     36.82 o 
   5   1  12       68.83       51.40     16.21 o 
  -8   2  12      849.15      876.08    101.44 o 
  -7   2  12        7.08       21.79     12.35 o 
  -6   2  12      101.15       92.69     20.77 o 
  -5   2  12      646.18      665.26     36.89 o 
  -4   2  12      152.90      156.03     24.72 o 
  -3   2  12      566.53      607.52     45.47 o 
  -2   2  12     1109.48     1110.63     62.31 o 
  -1   2  12       92.75       85.13     29.58 o 
   0   2  12      484.35      438.59     27.28 o 
   1   2  12     1665.42     1657.89     41.98 o 
   2   2  12      632.78      550.83     25.45 o 
   3   2  12     1387.80     1251.46    112.20 o 
   4   2  12      284.22      331.30     45.65 o 
  -8   3  12      448.61      421.16     71.03 o 
  -7   3  12       72.32       82.26     21.97 o 
  -6   3  12       20.41       36.31     10.46 o 
  -5   3  12     1377.97     1365.23     56.27 o 
  -4   3  12     1876.16     1858.07     85.56 o 
  -3   3  12      117.39      129.07     21.60 o 
  -2   3  12     1079.90     1108.51     59.63 o 
  -1   3  12     1356.00     1363.28     53.55 o 
   0   3  12     1951.12     1772.72     70.62 o 
   1   3  12      999.40      903.65     38.96 o 
   2   3  12      421.01      419.08     26.60 o 
   3   3  12      429.57      431.97     21.31 o 
   4   3  12     1823.79     1656.88    105.78 o 
  -7   4  12      676.09      663.95     44.87 o 
  -6   4  12      635.28      632.23     41.98 o 
  -5   4  12        0.40        2.52     13.11 o 
  -4   4  12     1706.70     1863.87     87.38 o 
  -3   4  12     2070.72     1998.89     86.24 o 
  -2   4  12       60.78       53.68     11.56 o 
  -1   4  12     3326.60     3161.58    151.33 o 
   0   4  12      399.71      376.43     22.57 o 
   1   4  12      985.01      847.03     42.59 o 
   2   4  12     2105.66     2080.77     77.87 o 
   3   4  12      933.75      879.30     30.60 o 
   4   4  12      149.80      127.49     28.65 o 
   5   4  12      748.07      772.18     68.64 o 
   6   4  12      588.33      559.82     58.22 o 
   7   4  12      211.67      213.05     35.31 o 
  -7   5  12        8.85        2.63      6.11 o 
  -6   5  12     1439.76     1418.31     65.44 o 
  -5   5  12      998.88     1107.94     72.22 o 
  -4   5  12      328.01      327.21     37.44 o 
  -3   5  12      742.26      784.53     55.54 o 
  -2   5  12       47.50       39.74      7.59 o 
  -1   5  12      433.36      448.21     32.59 o 
   0   5  12     3807.52     3728.25    189.75 o 
   1   5  12      929.59      802.40     33.45 o 
   2   5  12     3113.58     2847.66     64.50 o 
   3   5  12      409.71      405.05     17.60 o 
   4   5  12      164.85      147.86     20.12 o 
   5   5  12      285.19      288.23     44.42 o 
   6   5  12      738.91      765.45     71.61 o 
   7   5  12       10.45       11.88     10.53 o 
   8   5  12      519.01      467.77     56.35 o 
  -7   6  12      776.73      826.40     53.63 o 
  -6   6  12      569.56      558.70     42.64 o 
  -5   6  12     1108.72     1106.63     73.60 o 
  -4   6  12       87.39       86.71     23.15 o 
  -3   6  12      941.91      975.81     63.78 o 
  -2   6  12     2381.00     2374.99     56.89 o 
  -1   6  12      123.62      116.21     14.04 o 
   0   6  12      837.46      884.83     60.31 o 
   1   6  12       17.81       11.08      4.32 o 
   2   6  12       66.53       68.40      9.35 o 
   3   6  12      339.47      332.10     13.76 o 
   4   6  12      936.13      927.92     44.74 o 
   5   6  12       30.27       17.60     10.49 o 
   6   6  12     1125.85     1240.31     70.31 o 
   7   6  12      878.13      968.08     63.89 o 
   8   6  12       17.88       20.94      9.96 o 
  -7   7  12     1084.01     1057.32    101.91 o 
  -6   7  12       32.66       33.70     11.59 o 
  -5   7  12     2129.81     2137.96    104.82 o 
  -4   7  12      484.33      515.82     49.32 o 
  -3   7  12        1.45        5.30      8.90 o 
  -2   7  12      685.62      677.47     31.89 o 
  -1   7  12      818.34      857.73     39.65 o 
   0   7  12      190.37      189.34     20.05 o 
   1   7  12      663.15      695.97     38.97 o 
   2   7  12      441.20      441.24     24.77 o 
   3   7  12       55.45       46.15     13.10 o 
   4   7  12      461.24      519.78     44.19 o 
   5   7  12     1184.06     1248.30     70.32 o 
   6   7  12      186.00      214.67     61.22 o 
   7   7  12      448.85      435.12     44.23 o 
   8   7  12      220.76      172.97     28.18 o 
  -6   8  12      783.09      749.69     52.58 o 
  -5   8  12      269.66      262.03     37.67 o 
  -4   8  12      153.56      177.26     30.21 o 
  -3   8  12       70.34       69.16     18.26 o 
  -2   8  12      112.86       75.23     18.50 o 
  -1   8  12     2434.44     2449.73     70.36 o 
   0   8  12       86.21       94.68     14.48 o 
   1   8  12     1110.03     1147.26     51.72 o 
   2   8  12      579.58      631.49     31.07 o 
   3   8  12     2129.83     2231.92     90.27 o 
   4   8  12      308.86      294.54     34.34 o 
   5   8  12     1282.08     1293.86     73.53 o 
   6   8  12       37.15       56.10     15.83 o 
   7   8  12      536.86      557.54     51.12 o 
   8   8  12      888.99      840.36     87.78 o 
  -6   9  12      901.85      798.50     95.83 o 
  -5   9  12        3.99       12.21      9.93 o 
  -4   9  12      341.81      305.42     40.23 o 
  -3   9  12      392.28      460.05     67.68 o 
  -2   9  12      622.45      666.55     55.78 o 
  -1   9  12      437.49      460.95     32.08 o 
   0   9  12     1011.54     1008.55     48.90 o 
   1   9  12       65.06       51.65      9.79 o 
   2   9  12      132.86      134.72     15.08 o 
   3   9  12     2270.80     2342.85     95.58 o 
   4   9  12        7.45       21.06     16.90 o 
   5   9  12     1445.15     1498.98     81.30 o 
   6   9  12      761.17      886.21     64.54 o 
   7   9  12      128.68       77.23     19.45 o 
  -5  10  12      516.00      543.92     80.31 o 
  -4  10  12        0.33        0.13     10.38 o 
  -3  10  12      359.02      370.41     43.19 o 
  -2  10  12     1780.52     1711.60     91.80 o 
  -1  10  12      213.30      223.93     23.48 o 
   0  10  12     2091.80     2058.90     62.64 o 
   1  10  12       60.38       52.56     10.14 o 
   2  10  12        0.01       -3.89      3.98 o 
   3  10  12      364.84      410.36     41.03 o 
   4  10  12     2698.72     2706.52    109.20 o 
   5  10  12      238.12      245.04     34.36 o 
   6  10  12      164.12      209.63     32.52 o 
   7  10  12      215.21      137.74     37.67 o 
  -3  11  12        0.68       32.42     14.08 o 
  -2  11  12     1144.51     1145.18     77.05 o 
  -1  11  12      612.60      584.76     43.95 o 
   0  11  12      410.46      411.62     29.49 o 
   1  11  12     1053.67      978.86     45.21 o 
   2  11  12      837.34      814.84     49.63 o 
   3  11  12       14.49        2.14     16.29 o 
   4  11  12     1056.26     1105.89     72.15 o 
   5  11  12       11.88       20.56     11.37 o 
  -2  12  12      543.77      530.53     43.77 o 
  -1  12  12      904.61      840.47     54.33 o 
   0  12  12      214.84      176.97     19.56 o 
   1  12  12      122.08      113.59     16.20 o 
   2  12  12      166.50      199.21     25.69 o 
   3  12  12      306.29      245.10     35.05 o 
   4  12  12      137.40      154.65     37.91 o 
  -1  -4  13       45.20      -28.03     18.69 o 
   0  -4  13      658.43      631.46     82.75 o 
  -2  -3  13     1312.60     1215.54    114.36 o 
  -1  -3  13      169.88      203.91     46.83 o 
   0  -3  13      100.43       83.63     28.47 o 
   1  -3  13      707.86      742.50     83.27 o 
   2  -3  13      122.64       97.64     29.15 o 
  -5  -2  13      586.19      574.62     50.85 o 
  -4  -2  13     1603.97     1611.20     79.64 o 
  -3  -2  13       56.84       40.48     17.24 o 
  -2  -2  13      290.10      282.68     42.96 o 
  -1  -2  13      573.06      514.78     82.09 o 
   0  -2  13      372.53      394.33     59.03 o 
   1  -2  13      720.15      709.16     49.11 o 
   2  -2  13      680.40      638.89     70.97 o 
   3  -2  13      129.57      107.85     28.08 o 
  -6  -1  13     1297.53     1146.76     75.65 o 
  -5  -1  13        7.58        9.86      8.08 o 
  -4  -1  13      511.56      575.96     47.67 o 
  -3  -1  13      245.17      252.79     29.19 o 
  -2  -1  13        1.82        1.00      4.32 o 
  -1  -1  13      902.26      895.49     73.84 o 
   0  -1  13      265.09      324.77     42.45 o 
   1  -1  13       91.67       93.66     13.24 o 
   2  -1  13     1560.04     1461.07    100.21 o 
   3  -1  13      919.05      936.36     77.20 o 
  -6   0  13      777.38      761.35    115.45 o 
  -5   0  13      372.68      349.74     39.89 o 
  -4   0  13       33.34       27.14     11.06 o 
  -3   0  13      215.74      238.81     28.67 o 
  -2   0  13      348.79      309.89     31.26 o 
  -1   0  13      181.67      184.43     34.62 o 
   0   0  13     1997.96     2155.21    113.35 o 
   1   0  13      191.00      205.80     21.47 o 
   2   0  13      309.44      318.61     41.44 o 
   3   0  13      302.20      323.42     29.50 o 
  -7   1  13      797.89      764.13     91.83 o 
  -6   1  13        0.98        4.50     14.78 o 
  -5   1  13     2009.76     1878.06     91.98 o 
  -4   1  13        4.41        3.31     12.05 o 
  -3   1  13      170.72      149.40     23.77 o 
  -2   1  13      824.17      847.38     51.46 o 
  -1   1  13     1192.65     1206.88     90.30 o 
   0   1  13      372.06      350.10     28.45 o 
   1   1  13      185.07      229.37     20.80 o 
   2   1  13       17.22        2.23      6.74 o 
   3   1  13      519.94      587.83     59.03 o 
   4   1  13     1154.29     1165.42     83.67 o 
   5   1  13      156.69      135.75     30.26 o 
  -7   2  13      734.32      708.07     89.50 o 
  -6   2  13      130.52      126.07     25.79 o 
  -5   2  13     1121.65     1158.93     72.43 o 
  -4   2  13      520.60      542.33     47.26 o 
  -3   2  13      123.91      124.47     21.15 o 
  -2   2  13      188.49      199.70     25.59 o 
  -1   2  13     1305.43     1286.10     66.12 o 
   0   2  13       74.25       96.09     27.18 o 
   1   2  13     1059.82     1055.65    116.13 o 
   2   2  13      903.20      928.47     77.04 o 
   3   2  13      811.89      814.09     72.50 o 
   4   2  13      511.60      560.51     61.36 o 
   5   2  13     1276.21     1292.98     95.40 o 
   6   2  13        2.54        1.06      7.30 o 
  -7   3  13      528.95      526.79     76.51 o 
  -6   3  13     1063.09     1048.14     73.32 o 
  -5   3  13      113.00      152.10     26.43 o 
  -4   3  13      872.19      868.87     93.62 o 
  -3   3  13       87.73       87.27     17.15 o 
  -2   3  13       34.43       20.34      9.22 o 
  -1   3  13     2914.21     3122.05     98.81 o 
   0   3  13     1659.83     1496.85     69.14 o 
   1   3  13      175.35      143.78     15.30 o 
   2   3  13      193.39      192.67     36.36 o 
   3   3  13     2085.44     2016.04    118.71 o 
   4   3  13        3.17       -3.77      8.88 o 
   5   3  13     1127.74     1243.95     97.25 o 
  -7   4  13       12.37       20.41     18.03 o 
  -6   4  13      577.76      594.07     55.66 o 
  -5   4  13       18.60       26.92      9.85 o 
  -4   4  13      468.53      499.03     46.84 o 
  -3   4  13     1381.07     1434.11     75.61 o 
  -2   4  13     2805.90     2799.11     76.11 o 
  -1   4  13        0.66       -2.42      4.83 o 
   0   4  13     2977.26     2768.94     86.64 o 
   1   4  13      601.11      577.69     38.92 o 
   2   4  13       73.37       64.78     16.50 o 
   3   4  13     1079.62     1187.34     94.48 o 
   4   4  13      307.60      310.56     49.35 o 
   5   4  13     1693.12     1575.64    101.88 o 
   6   4  13      997.67     1006.13     80.65 o 
  -7   5  13      246.64      260.10     54.05 o 
  -6   5  13     1379.93     1403.64     65.88 o 
  -5   5  13     1149.50     1187.45     76.46 o 
  -4   5  13      487.27      473.94     46.78 o 
  -3   5  13      243.88      238.09     31.76 o 
  -2   5  13     1739.23     1806.08     50.84 o 
  -1   5  13      205.24      227.88     20.12 o 
   0   5  13     1052.15     1061.30     44.47 o 
   1   5  13     1067.43      968.67     57.08 o 
   2   5  13      530.63      524.26     46.87 o 
   3   5  13      579.95      646.72     49.78 o 
   4   5  13     3248.90     3249.20    141.45 o 
   5   5  13       36.78       32.44     15.63 o 
   6   5  13      141.80      109.44     28.88 o 
   7   5  13      125.70       83.86     24.26 o 
  -7   6  13     1282.57     1122.40     99.58 o 
  -6   6  13       58.44       46.54     12.51 o 
  -5   6  13      416.51      430.04     47.85 o 
  -4   6  13      868.18      867.88     64.95 o 
  -3   6  13      456.61      491.95     46.93 o 
  -2   6  13     1207.37     1241.20     71.67 o 
  -1   6  13     1094.05     1164.08     45.86 o 
   0   6  13      985.01      990.09     43.08 o 
   1   6  13     2279.32     2527.66     84.80 o 
   2   6  13      621.35      696.59     62.73 o 
   3   6  13       44.55       49.63     11.24 o 
   4   6  13      475.34      502.10     43.75 o 
   5   6  13      338.86      327.26     36.55 o 
   6   6  13       63.79       51.44     15.14 o 
   7   6  13      117.87      129.93     33.39 o 
  -6   7  13      185.72      188.27     26.64 o 
  -5   7  13       81.36       80.45     20.94 o 
  -4   7  13      353.05      268.30     37.02 o 
  -3   7  13     1231.63     1235.78     76.38 o 
  -2   7  13      153.60      167.81     27.47 o 
  -1   7  13      974.09      980.09     49.70 o 
   0   7  13      209.85      237.45     23.31 o 
   1   7  13        0.54       -5.97      4.67 o 
   2   7  13      511.25      549.88     36.92 o 
   3   7  13       65.46       66.85     13.45 o 
   4   7  13     1031.82     1149.33     67.88 o 
   5   7  13      882.02     1042.25     92.27 o 
   6   7  13       97.64      131.54     23.87 o 
   7   7  13       27.21       14.11     11.92 o 
  -6   8  13      679.27      616.76     80.71 o 
  -5   8  13       28.90       25.92     13.14 o 
  -4   8  13      149.34      132.80     27.00 o 
  -3   8  13     1133.39     1157.98     75.87 o 
  -2   8  13      557.84      511.09     70.78 o 
  -1   8  13      287.58      304.05     25.36 o 
   0   8  13      113.83      125.54     16.97 o 
   1   8  13      140.87      134.65     18.49 o 
   2   8  13        5.32       10.57      8.13 o 
   3   8  13      786.29      887.46     49.50 o 
   4   8  13      113.15      126.07     22.76 o 
   5   8  13      297.41      323.35     38.18 o 
   6   8  13      725.17      740.08     59.12 o 
   7   8  13      290.98      293.20     38.26 o 
  -4   9  13      210.49      227.06     44.50 o 
  -3   9  13      241.15      237.46     49.27 o 
  -2   9  13      701.86      697.21     65.09 o 
  -1   9  13       18.95       13.73      9.84 o 
   0   9  13      343.72      376.52     30.65 o 
   1   9  13     1103.15     1174.23     55.39 o 
   2   9  13      604.30      621.49     41.50 o 
   3   9  13      379.80      362.97     32.51 o 
   4   9  13      824.93      948.48     64.45 o 
   5   9  13       91.55      125.05     24.72 o 
   6   9  13      245.81      239.59     33.94 o 
   7   9  13      602.96      613.79     77.40 o 
  -4  10  13      684.99      616.07     84.89 o 
  -3  10  13       25.99       10.27     12.10 o 
  -2  10  13      552.56      522.01     52.73 o 
  -1  10  13     1131.67     1127.32     76.44 o 
   0  10  13       50.03       38.10     11.15 o 
   1  10  13      714.69      702.87     37.27 o 
   2  10  13     1043.65     1054.43     55.91 o 
   3  10  13       28.53       50.18     12.63 o 
   4  10  13      724.58      686.49     56.62 o 
   5  10  13      533.00      526.71     85.49 o 
   6  10  13        5.10       10.62     12.38 o 
  -2  11  13        9.32       -1.54     15.48 o 
  -1  11  13      359.96      345.20     34.69 o 
   0  11  13      641.25      601.21     44.11 o 
   1  11  13       14.24       21.96      8.26 o 
   2  11  13     1106.85     1042.28     57.38 o 
   3  11  13      360.52      351.91     37.20 o 
   4  11  13      293.24      284.40     37.41 o 
   5  11  13      830.98      773.20     87.51 o 
   1  12  13       20.60       29.60     15.46 o 
   2  12  13      670.29      610.53     71.06 o 
   3  12  13      495.95      449.54     63.54 o 
   0  -2  14     1350.24     1424.32    115.61 o 
   1  -2  14       49.59       56.23     22.58 o 
  -4  -1  14        2.67       -4.91      9.69 o 
  -3  -1  14      956.25      943.91     86.77 o 
  -2  -1  14     2067.55     1999.50    120.31 o 
  -1  -1  14       83.10       99.58     29.32 o 
   2  -1  14       12.06        5.72      7.87 o 
  -5   0  14     1379.46     1269.45     77.10 o 
  -4   0  14      924.49      850.80     59.73 o 
  -3   0  14        0.20        0.15      6.30 o 
  -2   0  14     1103.34     1211.83     96.12 o 
  -1   0  14      233.31      201.51     38.00 o 
   0   0  14      164.07      191.45     35.58 o 
   1   0  14      940.35      921.62     74.72 o 
   2   0  14      294.36      275.62     40.14 o 
  -6   1  14       85.11       44.41     15.07 o 
  -5   1  14        8.93       22.41     10.91 o 
  -4   1  14      345.27      393.14     41.23 o 
  -3   1  14      181.64      197.79     27.64 o 
  -2   1  14     1096.85     1084.34     60.28 o 
  -1   1  14     1230.68     1174.63     58.58 o 
   0   1  14       30.12       17.75     11.23 o 
   1   1  14      249.86      245.05     40.81 o 
   2   1  14      724.94      828.40     73.15 o 
   3   1  14      318.10      257.63     40.91 o 
   4   1  14      933.09      917.86     76.64 o 
  -6   2  14      547.11      519.06     52.60 o 
  -5   2  14       11.12       -1.07     13.16 o 
  -4   2  14      365.03      311.75     37.17 o 
  -3   2  14      650.78      629.06     49.59 o 
  -2   2  14        4.25        7.88     10.34 o 
  -1   2  14      782.06      747.68     48.75 o 
   0   2  14      438.16      444.08     56.94 o 
   1   2  14       13.50       19.19     12.53 o 
   2   2  14      867.14      859.62     77.12 o 
   3   2  14      253.22      231.86     40.24 o 
   4   2  14      115.75      112.35     27.81 o 
   5   2  14     1058.34     1045.40     87.85 o 
  -6   3  14      497.80      518.74     53.42 o 
  -5   3  14      697.03      706.61     59.74 o 
  -4   3  14       70.78       71.61     18.37 o 
  -3   3  14     1012.76     1109.32     67.23 o 
  -2   3  14      247.20      272.28     32.24 o 
  -1   3  14      221.42      255.51     29.63 o 
   0   3  14      808.97      727.38     74.40 o 
   1   3  14      547.57      678.66     71.20 o 
   2   3  14       93.72      116.22     29.58 o 
   3   3  14     1931.23     2198.39    128.04 o 
   4   3  14      677.82      640.77     70.34 o 
   5   3  14       10.15        9.83     10.80 o 
   6   3  14       18.99       25.47     17.01 o 
  -6   4  14       53.99       34.47     19.32 o 
  -5   4  14      794.07      849.70     65.48 o 
  -4   4  14      434.05      452.27     45.37 o 
  -3   4  14      333.11      345.00     38.24 o 
  -2   4  14      723.29      761.36     54.47 o 
  -1   4  14        3.36        9.53      7.23 o 
   0   4  14      161.34      187.93     39.42 o 
   1   4  14     1959.26     2083.31    128.81 o 
   2   4  14     1381.76     1359.17    103.64 o 
   3   4  14      266.69      291.55     47.84 o 
   4   4  14      401.30      406.98     58.44 o 
   5   4  14      383.43      461.44     63.40 o 
  -6   5  14      165.36      177.30     43.87 o 
  -5   5  14      366.75      374.59     44.13 o 
  -4   5  14     1494.14     1447.65     83.67 o 
  -3   5  14       26.17       -0.92      7.44 o 
  -2   5  14      970.52     1146.71     68.73 o 
  -1   5  14     1328.96     1400.68     51.81 o 
   0   5  14      832.57      909.53     52.56 o 
   1   5  14      210.07      207.97     42.54 o 
   2   5  14      156.64      161.16     36.45 o 
   3   5  14        1.89       -5.75      8.50 o 
   4   5  14      236.94      239.49     31.56 o 
   5   5  14      944.54      938.29    118.80 o 
   6   5  14      137.86      164.05     35.97 o 
  -6   6  14      136.79      108.34     22.98 o 
  -5   6  14      182.24      212.93     34.30 o 
  -4   6  14     1321.05     1355.40     82.87 o 
  -3   6  14     1220.70     1217.07     76.10 o 
  -2   6  14       31.56       40.29     13.53 o 
  -1   6  14       37.86       51.98     30.12 o 
   0   6  14     1450.95     1506.12     67.63 o 
   1   6  14      309.11      280.40     31.10 o 
   2   6  14     1957.96     2116.69     73.91 o 
   3   6  14      343.00      351.46     30.56 o 
   4   6  14      131.01      111.92     18.21 o 
   5   6  14      189.68      216.46     30.43 o 
   6   6  14     1075.60     1178.24     82.19 o 
   7   6  14       75.65       72.50     24.48 o 
  -5   7  14     1044.22     1103.30    110.93 o 
  -4   7  14       71.35      105.45     23.83 o 
  -3   7  14      351.62      321.55     42.39 o 
  -2   7  14      114.22      124.35     45.63 o 
  -1   7  14       21.72        0.45      8.47 o 
   0   7  14     1214.73     1270.02     62.89 o 
   1   7  14     1123.42     1100.87     52.48 o 
   2   7  14      289.46      262.78     26.14 o 
   3   7  14      818.18      910.31     50.74 o 
   4   7  14     1331.89     1353.17     63.36 o 
   5   7  14       36.16       48.08     15.81 o 
   6   7  14     1084.60     1054.18     70.31 o 
   7   7  14        3.01       35.20     19.30 o 
  -4   8  14      282.79      310.53     41.55 o 
  -3   8  14      826.80      916.30     69.36 o 
  -2   8  14      714.68      729.74     86.73 o 
  -1   8  14      464.23      535.40     73.70 o 
   0   8  14      283.79      280.90     26.34 o 
   1   8  14     1851.58     1956.31     78.08 o 
   2   8  14        3.98       -9.91      6.60 o 
   3   8  14      743.55      765.06     47.48 o 
   4   8  14      282.35      332.00     32.13 o 
   5   8  14      164.14      138.99     25.65 o 
   6   8  14      517.12      529.22     55.36 o 
  -4   9  14      732.02      732.68     92.16 o 
  -3   9  14        6.35        6.30     10.89 o 
  -2   9  14      173.54      143.17     39.47 o 
  -1   9  14     1716.75     1765.71     96.31 o 
   0   9  14      143.49      164.13     28.87 o 
   1   9  14     1013.82      962.05     51.22 o 
   2   9  14      401.71      409.94     34.83 o 
   3   9  14      141.24      121.78     19.28 o 
   4   9  14      251.31      269.96     29.75 o 
   5   9  14      826.98      822.09     63.43 o 
   6   9  14       42.99       50.59     16.66 o 
  -2  10  14        3.33       -3.35     12.36 o 
  -1  10  14      403.65      420.43     48.13 o 
   0  10  14      727.85      709.07     70.68 o 
   1  10  14      210.94      231.69     26.19 o 
   2  10  14      619.82      674.52     45.52 o 
   3  10  14      543.75      529.15     43.71 o 
   4  10  14       34.26       41.68     16.21 o 
   5  10  14      203.62      196.47     32.38 o 
   2  11  14       51.28       41.51     18.31 o 
   3  11  14      113.92      134.42     33.24 o 
  -3   0  15      484.13      421.05     61.19 o 
  -2   0  15      314.45      223.00     42.14 o 
  -1   0  15      484.54      541.18     64.41 o 
   0   0  15      605.08      636.15     66.75 o 
  -4   1  15      506.76      498.67     47.18 o 
  -3   1  15      867.34      927.93     91.26 o 
  -2   1  15      114.72      106.21     31.51 o 
  -1   1  15       71.88       65.47     22.89 o 
   0   1  15      469.73      444.96     57.76 o 
   1   1  15        1.59        1.79      6.35 o 
   2   1  15     1041.56      976.23     82.16 o 
  -4   2  15        0.45       -4.64      6.94 o 
  -3   2  15      395.84      388.94     40.28 o 
  -2   2  15       64.03       92.75     18.58 o 
  -1   2  15      107.53       99.59     28.00 o 
   0   2  15      462.62      480.01     62.00 o 
   1   2  15     1187.50     1288.14     99.62 o 
   2   2  15       20.85       10.49      8.93 o 
   3   2  15      537.12      543.15     63.74 o 
   4   2  15      602.28      618.48     68.80 o 
  -5   3  15      302.38      284.17     52.72 o 
  -4   3  15       71.28       63.60     16.73 o 
  -3   3  15       36.54       34.11     11.47 o 
  -2   3  15      348.01      360.03     37.72 o 
  -1   3  15      901.33      904.20     56.92 o 
   0   3  15       25.89       53.33     22.01 o 
   1   3  15      750.94      685.90     74.63 o 
   2   3  15       37.46       42.02     18.25 o 
   3   3  15      205.55      200.99     39.46 o 
   4   3  15      785.88      765.73     79.30 o 
   5   3  15      860.21      852.74     85.08 o 
  -5   4  15      293.91      297.67     54.55 o 
  -4   4  15     1045.45     1054.85     72.27 o 
  -3   4  15      218.45      162.61     27.28 o 
  -2   4  15        9.25       -3.36     12.15 o 
  -1   4  15      918.96      915.52     59.35 o 
   0   4  15      207.12      216.00     43.39 o 
   1   4  15      442.74      435.41     61.22 o 
   2   4  15      925.66      919.17     88.53 o 
   3   4  15       77.06       83.63     28.31 o 
   4   4  15       80.59       99.54     30.16 o 
   5   4  15     1281.30     1289.42    109.18 o 
   6   4  15       41.51       36.24     20.39 o 
  -5   5  15      428.26      382.18     63.46 o 
  -4   5  15      398.90      402.54     45.40 o 
  -3   5  15      658.18      663.25     56.43 o 
  -2   5  15      159.00      143.78     25.03 o 
  -1   5  15      735.03      628.02     51.09 o 
   0   5  15     2313.96     2423.69     89.20 o 
   1   5  15        1.47       13.38     14.02 o 
   2   5  15      769.65      825.56     86.20 o 
   3   5  15      754.12      760.22     83.69 o 
   4   5  15      173.99      174.06     41.36 o 
   5   5  15       67.28       52.67     22.46 o 
   6   5  15      181.93      171.42     41.97 o 
  -5   6  15      721.22      690.66     88.70 o 
  -4   6  15      565.01      594.56     55.99 o 
  -3   6  15      597.89      589.67     84.69 o 
  -2   6  15     1089.14     1091.20     71.41 o 
  -1   6  15        0.00        2.08      9.75 o 
   0   6  15     1391.33     1455.17     68.83 o 
   1   6  15      215.29      250.41     30.92 o 
   2   6  15      225.90      247.23     33.07 o 
   3   6  15      252.23      248.92     32.72 o 
   4   6  15      610.94      595.62     42.43 o 
   5   6  15      166.21      128.60     20.18 o 
   6   6  15     1251.03     1205.62    178.08 o 
  -4   7  15      477.91      466.18     70.76 o 
  -3   7  15      254.02      253.76     36.54 o 
  -2   7  15      803.97      787.48     62.55 o 
  -1   7  15      464.49      521.91     73.57 o 
   0   7  15      139.96       88.06     30.19 o 
   1   7  15      574.12      584.78     46.68 o 
   2   7  15       11.82        4.72      5.36 o 
   3   7  15       26.22       20.42      8.33 o 
   4   7  15      585.29      638.13     61.57 o 
   5   7  15      423.82      424.16     37.45 o 
  -4   8  15      514.80      391.18     67.65 o 
  -3   8  15      174.40      155.93     40.54 o 
  -2   8  15        0.79        1.44      8.57 o 
  -1   8  15      875.85      973.65    103.36 o 
   0   8  15        6.55       18.83     13.68 o 
   1   8  15      554.93      547.15     38.88 o 
   2   8  15     1290.78     1309.43     62.13 o 
   3   8  15     1048.94     1083.82     58.23 o 
   4   8  15      909.90      891.07     54.40 o 
   5   8  15      510.70      482.17     41.10 o 
  -1   9  15      417.07      326.22     61.41 o 
   0   9  15      712.97      719.76     62.88 o 
   1   9  15       71.01       76.57     21.01 o 
   2   9  15      547.07      552.47     51.39 o 
   3   9  15      927.95      930.30     55.05 o 
   4   9  15        2.27      -14.48     12.86 o 
   2  10  15        0.83        0.61      7.72 o 
   3  10  15      491.13      550.32     67.55 o 
  -1   1  16      292.72      231.72     45.32 o 
   0   1  16      350.01      326.98     51.56 o 
  -2   2  16      661.16      712.87     82.12 o 
  -1   2  16      968.99      884.70     89.11 o 
   0   2  16        4.03        4.07      9.41 o 
   1   2  16      197.31      176.37     38.34 o 
   2   2  16      139.96      139.83     33.30 o 
  -3   3  16       76.25       49.00     22.56 o 
  -2   3  16        9.29       -7.12     10.93 o 
  -1   3  16     1774.54     1783.31    128.99 o 
   0   3  16      222.27      222.31     44.33 o 
   1   3  16      169.19      143.41     36.83 o 
   2   3  16      858.97      903.82     87.99 o 
   3   3  16      683.47      767.73     81.72 o 
   4   3  16      246.88      270.44     49.21 o 
  -3   4  16      966.93      943.00     78.65 o 
  -2   4  16      131.86      113.73     29.96 o 
  -1   4  16     1204.83     1166.08    106.99 o 
   0   4  16      607.12      581.34     73.70 o 
   1   4  16       77.92       57.10     23.80 o 
   2   4  16      122.03       90.56     32.05 o 
   3   4  16      904.93      848.71     87.69 o 
   4   4  16       20.58       30.39     18.49 o 
  -3   5  16      271.08      255.39     35.97 o 
  -2   5  16      339.55      349.40     41.02 o 
  -1   5  16       95.23      105.24     33.04 o 
   0   5  16      671.05      669.51     81.27 o 
   1   5  16       98.03      104.40     32.83 o 
   2   5  16        1.47       11.45     12.13 o 
   3   5  16      959.09     1001.64     98.22 o 
   4   5  16      633.53      638.49     80.23 o 
  -3   6  16       13.68        3.96      7.41 o 
  -2   6  16      680.04      628.23     55.48 o 
  -1   6  16       17.60        7.60     14.77 o 
   0   6  16      152.08      149.51     38.91 o 
   1   6  16      596.13      512.98     72.66 o 
   2   6  16      588.25      559.94     49.01 o 
   3   6  16        2.17        2.14      6.19 o 
   4   6  16      192.56      179.23     30.08 o 
  -3   7  16      388.63      287.62     54.21 o 
  -1   7  16      571.90      596.36     80.79 o 
   0   7  16      631.95      710.05     86.89 o 
   1   7  16       47.14       69.71     27.85 o 
   2   7  16      552.34      582.14     50.15 o 
   3   7  16      187.52      204.00     25.48 o 
   4   7  16      478.80      436.41     38.42 o 
   0   8  16      347.07      304.00     58.57 o 
   1   8  16      376.62      391.95     66.69 o 
   2   8  16      161.23      160.20     22.08 o 
   3   8  16      361.32      398.48     43.49 o 
   0   5  17      132.44      149.36     39.10 o 
   1   5  17      807.99      765.58     89.26 o 
   1   6  17      274.64      265.24     53.56 o 
                                                 
